# Supplementary material for: A high-throughput stereo-imaging system for quantifying rape leaf traits during the seedling stage
Source: Plant Methods. 2017 Jan 31;13:7. doi: 10.1186/s13007-017-0157-7 (PMC5282657; doi:10.1186/s13007-017-0157-7)
Supplement: Supplementary file 2 — Additional file 2. Original data of leaf area and canopy height. [file 13007_2017_157_MOESM2_ESM.xls]

## Sheet: Sheet1
Serial number	Leaf area			Plant height
	HLS (mm2)	Stereo (mm2)	Projective (mm2)	manual (mm)	Stereo (mm)
1	17146.4	16991.1	14729.5	116	113.74
2	51874	52102.4	48796.5	179	187.479
3	24808.3	23470.3	25669.4	194	172.573
4	53598.4	49041.7	55397.9	235	241.909
5	27929.9	27525.2	32226.1	226	217.406
6	27557.2	26820.6	27340.2	208	200.478
7	53885.4	49869.2	57666.3	214	232.629
8	22384.9	20334.1	19656.9	174	160.899
9	52888.6	47651.4	58689.2	216	235.889
10	15792.5	15193.9	14710.3	160	162.634
11	34900.7	33899.4	28076.9	233	245.075
12	32740	31976.5	35849.4	177	193.225
13	28605.7	29831.9	20007.9	207	222.025
14	27994.9	26098.6	25318.7	166	168.955
15	39858.8	37274.3	45773.9	214	204.512
16	52208.4	50494.4	62527.4	203	225.253
17	38895.4	39613.5	45032.7	141	166.694
18	47820	46444.2	37412.5	211	228.103
19	14803.1	15416.2	11142.9	162	160.504
20	39153.6	37228.8	31994.1	234	238.514
21	16621.3	16749.3	14531.9	169	149.041
22	19271.4	19144.4	17401.9	172	153.096
23	48306.4	44751.4	55357.4	236	250.861
24	63143.4	60355.8	69832.9	206	197.907
25	53068	53108.2	55581.6	204	219.265
26	83153.8	76304.9	93650.5	236	250.599
27	36249.9	36414.8	28046.9	198	190.746
28	44533.8	44103.6	53536.6	202	212.103
29	41071.9	40576.7	46826	206	206.212
30	18058.1	16995.3	16497.6	147	156.27
31	26960.8	26699.6	26643.2	119	127.795
32	19912.2	19628.2	13982.4	183	173.117
33	34338.9	33912.4	37017.6	184	174.372
34	48901.9	49907.5	51514.4	221	233.334
35	30512.2	30740.6	29943.7	205	207.606
36	39988	39816.2	43946.2	173	180.637
37	43693.7	46200.8	51435.3	192	202.712
38	28203	25965.4	29780.8	205	200.177
39	10079.7	10743.6	9002.31	153	144.43
40	43077.7	46842.5	42400.1	176	170.581
41	27355.5	26776.2	27272.2	179	187.123
42	34579.7	36325	27688.4	193	186.408
43	25318.4	24201	22366.8	186	196.132
44	47768.6	49902.3	59191.6	231	254.96
45	45242.6	46481	37533.7	202	207.022
46	78182.4	82672.8	87353.5	210	217.661
47	27137.9	25730.2	21737.9	134	138.731
48	28919.9	29290.2	30953	166	160.762
49	25236.3	24999.3	21952.7	167	167.556
50	22571.9	22699.3	24242.5	169	179.837
51	32152.2	31747	31189.3	151	132.584
52	46794.2	48762.4	51260	213	177.029
53	34427.7	35818.9	32903.2	144	150.444
54	52160	54775	54147.6	202	204.34
55	20478.1	19980	18172.6	182	190.671
56	75319.3	68918.4	64105	215	209.456
57	54584.1	52848	59900.6	204	207.462
58	15557.3	16561.9	13433	119	135.736
59	81348.9	81091.2	90384.6	215	210.184
60	37993.5	40278.9	44024.5	166	183.151
61	49853.8	49832	50079.3	168	177.051
62	45680.6	43739.4	43767.5	162	183.331
63	53811.3	54316.8	65210.1	236	214.971
64	57821.9	55517.2	60755.8	205	221.687
65	44704.8	46311	48857.3	189	207.809
66	34858.2	35138.7	34815.5	134	157.454
