# Supplementary material for: A high-throughput stereo-imaging system for quantifying rape leaf traits during the seedling stage
Source: Plant Methods. 2017 Jan 31;13:7. doi: 10.1186/s13007-017-0157-7 (PMC5282657; doi:10.1186/s13007-017-0157-7)
Supplement: Supplementary file 3 — Additional file 3. Original data of individual leaf traits. [file 13007_2017_157_MOESM3_ESM.xls]

## Sheet: Sheet1
Serial number	Aspect ratio (AA)	Rectangularity (R)	Area Convexity (AC)	Perimeter Convexity (PC)	Sphericity (S)	Eccentricity (E)	Form Factor (FF)	perimeter-to-area ratio (PAR)	Fractal dimension (SFD)	Fractal dimension (IFD)	Circularity (C)	NIC	APIC	AAIC	ENI	ADEI	TNI	ADI	AVE	Shape type	列1
LM001	1.17922	0.697099	0.945063	1.18306	0.900339	2.74479	0.643269	0.016619	1.71686	1.86223	0.626449	0	0	0	0	0	4	0.504784	0.185714	3
LM002	1.3225	0.69724	0.958474	1.14929	0.886208	2.59567	0.670932	0.015996	1.71449	1.7597	0.624267	0	0	0	0	0	3	0.398534	0.186667	3
LM003	1.14722	0.574785	0.716535	2.12727	0.670703	13.4196	0.148212	0.048947	1.71262	1.80259	0.299609	2	192	1496	5	0.596114	12	0.412189	0.272685	1
LM004	1.24543	0.50482	0.714653	2.06782	0.666696	12.7487	0.15592	0.059539	1.66983	1.81437	0.263635	5	237	1658.3	5	0.601775	11	0.474516	0.258723	1
LM005	1.20349	0.721295	0.925986	1.2371	0.892057	3.10961	0.582888	0.013828	1.77632	1.79939	0.620047	0	0	0	0	0	7	0.261639	0.165559	2
LM006	1.20504	0.687373	0.884588	1.46364	0.845555	4.86138	0.394704	0.032367	1.663	1.77992	0.487805	0	0	0	2	0.481249	6	0.374655	0.290168	2
LM007	1.27339	0.644883	0.84255	1.72772	0.791254	7.41007	0.265075	0.021651	1.77296	1.80639	0.30178	2	129.5	787.75	4	0.532504	12	0.362023	0.227523	2
LM008	1.23861	0.507103	0.688406	2.24261	0.641031	15.6273	0.127459	0.047513	1.65698	1.80076	0.307739	0	0	0	7	0.676312	9	0.661453	0.41406	1
LM009	1.13391	0.730035	0.968636	1.08488	0.936236	2.01896	0.795461	0.010205	1.79699	1.82128	0.768292	0	0	0	0	0	3	0.381027	0.115942	3
LM010	1.51471	0.622102	0.848055	1.53486	0.741905	6.18912	0.314927	0.018665	1.76371	1.81017	0.34268	1	84	371	3	0.867499	7	0.433723	0.27611	2
LM011	1.35063	0.605708	0.808001	1.77857	0.744356	8.38008	0.23531	0.021491	1.78034	1.78641	0.161794	4	130	695	6	0.608032	12	0.407229	0.245081	2
LM012	1.38017	0.672085	0.922774	1.20208	0.845623	3.09443	0.585207	0.013935	1.75707	1.81449	0.552626	0	0	0	0	0	4	0.489795	0.230372	3	1:Mosiac-leaf
LM013	1.30794	0.337571	0.454923	3.02496	0.421549	43.39	0.046069	0.116572	1.59799	1.67698	0.103114	0	0	0	8	0.847969	12	0.662296	0.492063	1	2:Semi-mosiac-leaf
LM014	1.18717	0.733084	0.980484	1.04939	0.949362	1.74777	0.862095	0.0156	1.69072	1.86729	0.778096	0	0	0	0	0	0	0	0	3	3:Round-leaf
LM015	1.29541	0.500546	0.636967	2.10668	0.576815	15.323	0.129969	0.046377	1.7148	1.76253	0.096624	5	212.8	2817.8	6	0.654019	11	0.512553	0.335692	1
LM016	1.27764	0.633451	0.871149	1.45717	0.812593	5.02721	0.382693	0.02292	1.71652	1.8591	0.436694	0	0	0	3	0.7648	7	0.419469	0.247521	2
LM017	1.67563	0.627589	0.864998	1.6125	0.745572	6.82844	0.286743	0.015013	1.73488	1.73796	0.2687	1	97	660.5	4	0.759951	9	0.45665	0.29782	2
LM018	1.39804	0.492795	0.683001	2.49732	0.625269	19.8983	0.100258	0.041965	1.72088	1.77999	0.169814	2	173.5	2166.25	8	0.650801	13	0.500908	0.366516	1
LM019	1.18412	0.336189	0.485182	2.61901	0.441383	31.0482	0.064349	0.073032	1.65313	1.68495	0.060765	3	406	5299.67	5	0.777688	9	0.614217	0.399118	1
LM020	1.11549	0.614118	0.816549	1.77882	0.765276	8.14668	0.241855	0.034292	1.6865	1.82752	0.398903	0	0	0	5	0.478859	9	0.488029	0.293963	2
LM021	1.2793	0.469173	0.629106	2.44545	0.572869	20.8301	0.095794	0.056157	1.64248	1.68468	0.224597	2	94.5	577.75	5	0.738504	11	0.481011	0.347314	1
LM022	1.38719	0.644931	0.830222	1.75411	0.746508	8.12031	0.242617	0.027831	1.71913	1.85513	0.399145	0	0	0	4	0.587957	8	0.435901	0.316156	2
LM023	1.42235	0.607347	0.842599	1.7183	0.73793	7.8753	0.249929	0.020022	1.77442	1.80279	0.147901	1	175	876.5	5	0.587292	11	0.44198	0.235193	2
LM024	1.32114	0.422683	0.553502	2.72638	0.508276	29.2143	0.068379	0.058391	1.67492	1.73337	0.101312	2	184.5	2158.25	7	0.768265	12	0.542145	0.424119	1
LM025	1.33784	0.534743	0.675643	2.53317	0.623583	20.5322	0.097178	0.036852	1.76269	1.76293	0.183787	3	125.333	643.333	5	0.681074	12	0.495619	0.335264	1
LM026	1.04444	0.693166	0.950705	1.13715	0.908579	2.43592	0.702632	0.020474	1.72949	1.83032	0.766646	0	0	0	0	0	1	1	0.122222	3
LM027	1.04177	0.504891	0.671184	2.49041	0.632979	19.5455	0.102058	0.0647	1.69052	1.7838	0.197383	3	152.333	935.167	6	0.655278	9	0.57562	0.392805	1
LM028	1.12069	0.694292	0.959276	1.06592	0.922921	1.94906	0.812305	0.022143	1.75539	1.78509	0.785777	0	0	0	0	0	0	0	0	3
LM029	1.26934	0.393459	0.528786	2.99601	0.489409	36.6541	0.054524	0.047588	1.65866	1.77087	0.02703	2	375	10024	3	0.942722	8	0.570958	0.28384	1
LM030	1.45642	0.515867	0.673751	2.52091	0.608051	20.8548	0.095681	0.049467	1.74329	1.7467	0.1056	8	128.125	1019.06	5	0.672581	13	0.458674	0.317925	1
LM031	1.25472	0.459994	0.645903	2.80327	0.600385	26.1393	0.076401	0.046748	1.70817	1.73555	0.248531	3	109.667	615.833	7	0.7323	12	0.547368	0.366038	1
LM032	1.55828	0.621987	0.749363	1.79063	0.674203	9.40527	0.21027	0.03659	1.68478	1.83248	0.172473	3	119.667	796.5	7	0.554233	9	0.459633	0.369461	1
LM033	1.36025	0.631653	0.841844	1.81796	0.775192	8.4079	0.234554	0.024251	1.74735	1.79976	0.220047	1	93	501.5	3	0.604336	7	0.479778	0.327714	2
LM034	1.2659	0.727809	0.91187	1.33549	0.865397	3.86303	0.485214	0.02457	1.69925	1.84626	0.46141	1	107	630.5	0	0	8	0.26782	0.186416	2
LM035	1.30418	0.528679	0.685617	2.49813	0.636503	19.558	0.101993	0.045401	1.72019	1.77856	0.195742	5	151.4	1159.7	4	0.75066	10	0.597287	0.336779	1
LM036	1.58172	0.64232	0.90243	1.36166	0.788799	4.47781	0.42543	0.013541	1.69629	1.82495	0.38555	0	0	0	2	0.623203	8	0.276183	0.198594	2
LM037	1.5967	0.667052	0.906868	1.34794	0.803682	4.28834	0.442328	0.017929	1.73423	1.79366	0.43018	0	0	0	1	1	6	0.352707	0.249214	2
LM038	1.5	0.695524	0.929324	1.31105	0.83872	3.83819	0.487957	0.017652	1.7452	1.7462	0.510773	0	0	0	1	1	6	0.309031	0.209239	2
LM039	1.24183	0.693541	0.919076	1.35373	0.875009	3.93456	0.477473	0.011703	1.82204	1.82801	0.564658	0	0	0	0	0	8	0.3687	0.187908	2
LM040	1.34255	0.677428	0.908407	1.34495	0.841889	4.05035	0.465415	0.011224	1.84106	1.84569	0.557556	0	0	0	1	1	10	0.326517	0.162212	2
LM041	1.26733	0.727911	0.926886	1.30919	0.880643	3.61602	0.513799	0.018337	1.7204	1.81119	0.676027	0	0	0	1	1	5	0.370998	0.20099	2
LM042	1.28708	0.657032	0.900583	1.40437	0.843694	4.4506	0.427781	0.019695	1.74951	1.75888	0.490922	0	0	0	2	0.905981	7	0.528252	0.227614	2
LM043	1.20318	0.665678	0.902178	1.32042	0.859796	3.7919	0.493143	0.02577	1.78429	1.79971	0.514541	0	0	0	0	0	5	0.357799	0.24	2
LM044	1.22606	0.625392	0.830757	1.74286	0.776142	7.69741	0.255515	0.03392	1.67175	1.84499	0.29154	2	93	763.5	4	0.528015	8	0.566273	0.294548	2
LM045	1.36965	0.665383	0.89538	1.39282	0.829259	4.45425	0.427465	0.016476	1.77725	1.80325	0.136301	3	114.333	585.167	2	0.88719	7	0.360415	0.222346	2
LM046	1.19647	0.739388	0.962316	1.1366	0.930178	2.35262	0.720026	0.013925	1.732	1.7855	0.76385	0	0	0	0	0	3	0.521025	0.160412	3
LM047	1.47103	0.696995	0.918755	1.29753	0.830613	3.78997	0.493361	0.016566	1.76232	1.77473	0.486265	0	0	0	1	1	9	0.314653	0.173524	2
LM048	1.2587	0.714872	0.902279	1.46668	0.850857	4.85027	0.395535	0.018824	1.73697	1.79372	0.459829	0	0	0	1	1	8	0.251779	0.204891	2
LM049	1.21429	0.705021	0.959912	1.12914	0.916029	2.3599	0.718483	0.023421	1.76097	1.76708	0.701416	0	0	0	0	0	1	1	0.207143	3
LM050	1.18246	0.691373	0.934137	1.19846	0.897123	2.85132	0.624602	0.017378	1.7176	1.88868	0.684534	0	0	0	0	0	4	0.30803	0.165877	3
LM051	0.976077	0.771625	0.967845	1.05257	0.942369	1.79388	0.850581	0.029606	1.65387	1.85461	0.789298	0	0	0	0	0	0	0	0	3
LM052	1.42511	0.54744	0.677529	2.37287	0.593145	18.9324	0.105345	0.040204	1.70077	1.76346	0.172331	1	114	833	6	0.771428	13	0.515532	0.332091	1
LM053	1.4918	0.7073	0.916154	1.35111	0.818536	4.22363	0.448391	0.016207	1.79269	1.79573	0.47473	0	0	0	2	0.794366	6	0.393706	0.258392	2
LM054	1.34385	0.503732	0.666742	2.25538	0.617083	16.4255	0.121312	0.065946	1.67471	1.762	0.235651	4	164.75	886.375	7	0.561836	10	0.489582	0.361514	1
LM055	1.32941	0.641204	0.863345	1.5936	0.783546	6.32414	0.308534	0.023336	1.71719	1.75858	0.355388	0	0	0	4	0.614168	7	0.421576	0.291765	2
LM056	1.39004	0.466762	0.640266	2.22998	0.584939	16.9438	0.117627	0.04082	1.69117	1.75006	0.161266	1	152	1116	7	0.668766	9	0.56358	0.416782	1
LM057	1.35189	0.69826	0.918009	1.25723	0.864898	3.35721	0.547185	0.016058	1.79182	1.7938	0.470365	2	111	788.5	1	1	6	0.353347	0.23608	2
LM058	1.32677	0.466135	0.616951	2.44151	0.545105	21.8251	0.091446	0.053327	1.76	1.76138	0.12678	11	162.727	1197.91	4	0.677948	11	0.477511	0.293844	1
LM059	1.36077	0.672351	0.915474	1.33343	0.848372	3.93771	0.477137	0.012471	1.80162	1.82882	0.446389	0	0	0	2	0.437855	7	0.325066	0.18614	2
LM060	1.32738	0.462631	0.657649	2.25003	0.593529	17.0006	0.117237	0.054581	1.67633	1.7625	0.098635	1	127	923.5	6	0.700233	8	0.691116	0.468006	1
LM061	1.12998	0.429264	0.583297	3.25325	0.547814	38.6138	0.05176	0.063779	1.67043	1.70012	0.203658	0	0	0	7	0.75769	12	0.595316	0.369322	1
LM062	1.17493	0.667081	0.908956	1.22927	0.842115	3.28438	0.557281	0.02092	1.80507	1.81559	0.45303	0	0	0	0	0	6	0.291037	0.189504	2
LM063	1.13774	0.629907	0.843727	1.69201	0.811603	6.91023	0.283489	0.031238	1.81379	1.82025	0.370593	2	107	545	3	0.667604	8	0.422414	0.278237	2
LM064	1.22461	0.774774	0.975503	1.06615	0.934405	1.90914	0.822053	0.010759	1.78201	1.84119	0.72541	0	0	0	0	0	0	0	0	3
LM065	1.27711	0.430441	0.595031	2.47787	0.546414	22.4287	0.088995	0.044745	1.72148	1.73077	0.118366	3	206	2597.67	5	0.788794	11	0.522514	0.358003	1
LM066	1.36593	0.630755	0.846455	1.47459	0.765982	5.4955	0.35227	0.028783	1.6639	1.80143	0.290163	0	0	0	3	0.707176	6	0.501003	0.336488	2
LM067	1.5618	0.669875	0.875039	1.43249	0.780846	5.05817	0.380527	0.015935	1.72359	1.80759	0.284187	2	85.5	466.25	2	0.903609	9	0.276141	0.213899	2
LM068	1.52941	0.486453	0.656758	2.38216	0.587075	19.2802	0.103455	0.057243	1.63828	1.69524	0.114519	2	220	2081.5	7	0.708955	10	0.604594	0.427807	1
LM069	1.3733	0.740099	0.948275	1.25965	0.888767	3.26427	0.560127	0.016131	1.74607	1.80036	0.611291	1	157	888.5	1	1	5	0.255874	0.18552	2
LM070	1.25467	0.711281	0.929803	1.30937	0.880205	3.6193	0.5134	0.017244	1.73742	1.77981	0.610306	0	0	0	0	0	7	0.301437	0.15287	2
LM071	1.27523	0.69306	0.910997	1.45994	0.856306	4.76848	0.401752	0.024189	1.81533	1.82323	0.497417	0	0	0	1	1	4	0.525678	0.2737	2
LM072	1.21811	0.715438	0.957128	1.12244	0.915522	2.32151	0.726675	0.026934	1.71354	1.78007	0.728113	0	0	0	0	0	1	1	0.156379	3
LM073	1.23099	0.440138	0.572994	2.54833	0.512973	25.2794	0.078992	0.087831	1.61658	1.74368	0.106291	4	140.25	1167.12	3	0.849789	6	0.719684	0.44152	1
LM074	1.34233	0.47304	0.704857	1.87023	0.595627	11.659	0.170288	0.033611	1.75692	1.7549	0.095443	6	178.5	2309.92	4	0.59918	8	0.572967	0.28457	1
LM075	1.35772	0.439326	0.616954	2.52003	0.562453	22.5372	0.088568	0.051175	1.68824	1.74517	0.149871	2	287	3023.5	4	0.727002	10	0.535403	0.360163	1
LM076	1.39949	0.574007	0.802365	1.74174	0.711718	8.40588	0.234608	0.030248	1.71419	1.72416	0.307988	1	121	628.5	5	0.582508	8	0.553771	0.389175	2
LM077	1.27184	0.711744	0.961685	1.14424	0.903593	2.49759	0.690137	0.015912	1.72083	1.7637	0.67107	0	0	0	0	0	2	0.515528	0.177184	3
LM078	1.33643	0.754357	0.972006	1.14121	0.913561	2.44162	0.701462	0.009517	1.81475	1.81435	0.685008	0	0	0	0	0	2	0.373582	0.109665	3
LM079	1.2197	0.413091	0.610129	2.73352	0.555272	26.8761	0.074313	0.103229	1.65173	1.67565	0.132944	1	102	366	7	0.686378	8	0.631987	0.464015	1
LM080	1.37166	0.538335	0.811933	1.59042	0.718195	6.89896	0.283933	0.031737	1.66683	1.69966	0.261561	1	90	573	4	0.571115	10	0.474923	0.257219	2
LM081	1.06237	0.666716	0.88112	1.54676	0.827756	5.6021	0.345984	0.021331	1.72464	1.7891	0.343834	1	152	1043	2	0.729597	11	0.350638	0.195354	2
LM082	1.32383	0.500253	0.646582	2.50495	0.583911	21.4456	0.093057	0.055507	1.67737	1.82252	0.258557	3	141	704.833	6	0.704873	9	0.631447	0.411054	1
LM083	1.15183	0.454028	0.61835	2.48684	0.582403	21.1903	0.094173	0.068953	1.69502	1.77854	0.230664	3	180.333	1269.17	8	0.651535	11	0.621675	0.371728	1
LM084	1.27641	0.673949	0.903963	1.46703	0.829067	4.99146	0.385222	0.016088	1.79316	1.81981	0.293556	1	112	696	3	0.721914	7	0.451701	0.245473	2
LM085	1.36285	0.543089	0.679761	2.42971	0.632452	18.6148	0.107132	0.042542	1.70264	1.76168	0.200998	2	268	3160	8	0.620223	12	0.470635	0.343053	1
LM086	1.37781	0.68097	0.909226	1.35892	0.841627	4.14722	0.455753	0.01438	1.75442	1.8373	0.317496	4	128	969.5	2	0.641109	8	0.291272	0.188907	2
LM087	0.702899	0.313929	0.545463	1.99649	0.40984	19.3999	0.10282	0.130763	1.57257	1.5677	0.091381	0	0	0	3	0.65298	3	0.65298	0.61512	1
LM088	1.40209	0.440106	0.60153	2.3361	0.550604	19.7726	0.100892	0.055835	1.66249	1.67695	0.214413	0	0	0	6	0.756906	9	0.658415	0.461271	1
LM089	1.32635	0.537246	0.686797	2.06021	0.631672	13.364	0.148823	0.051829	1.64493	1.78411	0.229179	0	0	0	5	0.635414	8	0.588402	0.424401	1
LM090	0.981752	0.55526	0.736278	1.8339	0.674476	9.87141	0.200547	0.058007	1.67384	1.7025	0.35025	0	0	0	4	0.556182	5	0.575207	0.411896	1
LM091	1.17647	0.483938	0.632064	2.09619	0.569487	15.3665	0.129605	0.07813	1.68015	1.70351	0.158546	1	129	483.5	6	0.676709	7	0.699198	0.444328	1
LM092	1.21591	0.526013	0.694643	2.33018	0.652847	16.5737	0.120235	0.061605	1.64423	1.78466	0.237313	3	109	447.167	5	0.677552	10	0.572171	0.351705	1
LM093	1.18885	0.532532	0.749642	1.80147	0.705626	9.08827	0.217431	0.041407	1.75656	1.76134	0.293046	0	0	0	3	0.607015	9	0.501322	0.323357	1
LM094	1.35952	0.446613	0.613687	2.2178	0.553959	17.7016	0.112625	0.059062	1.6209	1.74867	0.167496	0	0	0	6	0.700263	8	0.732724	0.452417	1
LM095	1.27654	0.488375	0.715978	2.19048	0.651538	14.6606	0.135788	0.055218	1.69951	1.78613	0.181209	2	178.5	742.75	6	0.657437	8	0.558494	0.388268	1
LM096	1.20438	0.504866	0.70818	2.07859	0.657183	13.0722	0.152107	0.070142	1.69854	1.70065	0.173257	1	92	535	4	0.616111	7	0.549998	0.397289	1
LM097	1.13907	0.560103	0.716857	1.87857	0.666137	10.5002	0.18876	0.050113	1.73925	1.73517	0.318781	0	0	0	5	0.594607	7	0.527054	0.400189	1
LM098	1.23242	0.458587	0.640404	2.00365	0.592395	13.4797	0.147559	0.057369	1.64942	1.73333	0.274556	0	0	0	5	0.680909	8	0.587951	0.370795	1
LM099	1.23485	0.723322	0.973661	1.03299	0.920603	1.74518	0.862743	0.043693	1.71244	1.74711	0.709427	0	0	0	0	0	0	0	0	3
LM100	1.07303	0.756809	0.969809	1.11227	0.935148	2.18903	0.755899	0.036572	1.70291	1.82421	0.727969	0	0	0	0	0	0	0	0	3
LM101	1.19247	0.74016	0.969315	1.0646	0.93217	1.90744	0.822469	0.025666	1.70749	1.7759	0.74163	0	0	0	0	0	0	0	0	3
LM102	1.01905	0.737606	0.980246	1.01361	0.954509	1.47462	0.92904	0.055147	1.60717	1.83566	0.809128	0	0	0	0	0	0	0	0	3
LM103	0.880597	0.750063	0.976132	1.02065	0.948727	1.55152	0.910726	0.0457	1.55584	1.7233	0.764849	0	0	0	0	0	0	0	0	3
LM104	1.07606	0.749502	0.964089	1.17683	0.937234	2.56557	0.676739	0.019146	1.82646	1.84546	0.829832	0	0	0	0	0	0	0	0	3
LM105	0.994429	0.749756	0.968845	1.08329	0.949207	1.96328	0.808854	0.018399	1.73028	1.83336	0.873158	0	0	0	0	0	0	0	0	3
LM106	1.04167	0.756047	0.968572	1.06512	0.936315	1.89584	0.825318	0.025051	1.72682	1.75963	0.769915	0	0	0	0	0	0	0	0	3
LM107	0.99403	0.765093	0.978123	1.04516	0.954427	1.70121	0.873734	0.018477	1.70678	1.81009	0.824822	0	0	0	0	0	0	0	0	3
LM108	1.18868	0.746498	0.978709	1.05521	0.925011	1.87379	0.830748	0.03379	1.67946	1.79489	0.710381	0	0	0	0	0	0	0	0	3
LM109	0.893939	0.72517	0.962629	1.15873	0.904944	2.57971	0.674002	0.030234	1.69152	1.75327	0.699401	0	0	0	0	0	0	0	0	3
LM110	1.19718	0.618724	0.775876	2.01455	0.73578	10.9402	0.181297	0.053662	1.73448	1.74303	0.273017	0	0	0	6	0.535439	11	0.479345	0.316901	1
LM111	1.12903	0.555037	0.711785	2.2159	0.670845	14.5703	0.136622	0.043667	1.70175	1.75903	0.341329	4	157	1191.25	4	0.655014	11	0.451382	0.305718	1
LM112	1.24346	0.611331	0.820647	1.84277	0.766508	8.74611	0.225722	0.035718	1.70003	1.84842	0.362403	0	0	0	5	0.586822	8	0.53126	0.322644	2
LM113	1.23809	0.539143	0.742821	1.49972	0.687178	6.38957	0.305527	0.04666	1.70763	1.70438	0.261477	0	0	0	3	0.639963	6	0.465306	0.34632	1
LM114	1.27586	0.501284	0.707335	1.60433	0.632009	8.02041	0.245546	0.065564	1.59239	1.65016	0.208911	0	0	0	3	0.675912	5	0.628884	0.435468	1
LM115	1.32187	0.686998	0.89567	1.5533	0.837754	5.5808	0.347223	0.030669	1.72269	1.82004	0.47158	0	0	0	3	0.629903	8	0.391567	0.26875	2
LM116	1.25937	0.644332	0.868411	1.54397	0.804167	5.75494	0.337342	0.033035	1.70362	1.7985	0.428817	0	0	0	3	0.679273	8	0.473861	0.267969	2
LM117	1.0398	0.764241	0.973941	1.02391	0.951065	1.5662	0.907158	0.028843	1.65635	1.84995	0.822322	0	0	0	0	0	0	0	0	3
LM118	1.19343	0.717762	0.926283	1.25835	0.895866	3.22489	0.565775	0.026963	1.75843	1.78116	0.668697	0	0	0	0	0	4	0.419866	0.228102	2
LM119	1.06283	0.73744	0.920817	1.41568	0.879979	4.32368	0.439082	0.023843	1.75827	1.8556	0.597486	0	0	0	1	1	6	0.408294	0.212914	2
LM120	1.17989	0.506697	0.703777	2.21154	0.653967	14.8905	0.133711	0.050244	1.65486	1.79912	0.3629	0	0	0	6	0.583138	9	0.591132	0.341564	1
LM121	1.13559	0.642661	0.863324	1.44815	0.817375	4.92847	0.389759	0.04111	1.67623	1.74233	0.442156	0	0	0	3	0.53168	5	0.499254	0.349153	2
LM122	1.18089	0.619276	0.854954	1.51611	0.809254	5.49887	0.352068	0.038626	1.74867	1.77893	0.508291	0	0	0	3	0.546296	6	0.555834	0.288965	2
LM123	1.01843	0.761432	0.971351	1.05852	0.940795	1.8378	0.839655	0.030617	1.64978	1.87915	0.791769	0	0	0	0	0	0	0	0	3
LM124	1.01102	0.431163	0.600692	2.85142	0.567479	28.6203	0.069795	0.085968	1.64418	1.73616	0.199135	0	0	0	6	0.710425	10	0.614436	0.381267	1
LM125	1.16316	0.719302	0.88796	1.38587	0.835072	4.37115	0.43479	0.022845	1.76871	1.86538	0.574404	0	0	0	2	0.806202	4	0.39524	0.315789	2
LM126	1.22376	0.547498	0.747533	2.11734	0.697087	12.7843	0.155491	0.044738	1.63211	1.80875	0.27357	0	0	0	6	0.751015	10	0.58593	0.362983	2
LM127	1.61017	0.48638	0.661189	2.3379	0.562046	19.398	0.10283	0.066056	1.61928	1.7599	0.243298	0	0	0	8	0.70773	11	0.576452	0.39322	1
LM128	1.22111	0.661621	0.875229	1.34976	0.819069	4.21113	0.44958	0.044571	1.65846	1.84946	0.425239	0	0	0	3	0.628281	3	0.628281	0.375209	2
LM129	1.13044	0.660948	0.86238	1.26504	0.815172	3.65257	0.509379	0.037732	1.7498	1.84833	0.515844	0	0	0	2	0.558057	4	0.426092	0.28744	2
LM130	1.3561	0.58612	0.707736	1.732	0.638021	9.29593	0.212687	0.060384	1.63125	1.696	0.22575	0	0	0	6	0.617768	6	0.617768	0.489431	1
LM131	1.23227	0.764161	0.966096	1.1803	0.931957	2.6059	0.668976	0.016118	1.75803	1.90748	0.740454	0	0	0	0	0	2	0.542099	0.195599	3
LM132	1.19898	0.735063	0.925687	1.12762	0.876131	2.50308	0.689041	0.033435	1.69328	1.86501	0.644105	0	0	0	2	0.523784	3	0.636157	0.863946	2
LM133	1.19231	0.605551	0.792243	1.73552	0.746943	7.93899	0.247987	0.044347	1.73672	1.74141	0.501861	0	0	0	2	0.829398	10	0.404243	0.267133	1
LM134	1.18667	0.763502	0.974101	1.06228	0.940041	1.86452	0.833038	0.020689	1.70337	1.80424	0.718491	0	0	0	0	0	0	0	0	3
LM135	1.02451	0.73255	0.965382	1.05786	0.940239	1.83559	0.840204	0.033202	1.65593	1.84819	0.816234	0	0	0	0	0	0	0	0	3
LM136	1.10738	0.641407	0.875715	1.35078	0.840935	4.09526	0.460888	0.062084	1.7118	1.74414	0.511218	0	0	0	1	1	3	0.428249	0.313199	2
LM137	1.03906	0.669937	0.856681	1.24103	0.81304	3.50315	0.527898	0.062779	1.68015	1.71431	0.529631	0	0	0	1	1	2	0.838969	0.328125	2
LM138	1.15385	0.564456	0.758033	1.8031	0.702027	9.15294	0.215931	0.03915	1.6662	1.81896	0.374804	1	115	697.5	4	0.534182	10	0.440962	0.288594	1
LM139	1.21	0.55642	0.719501	2.08839	0.681365	12.7233	0.156227	0.039583	1.69572	1.83223	0.285271	1	98	453	6	0.606876	11	0.507647	0.324545	1
LM140	0.97479	0.701083	0.887012	1.31848	0.845739	3.8513	0.486505	0.035675	1.72393	1.88361	0.627627	0	0	0	1	1	5	0.286752	0.239655	2
LM141	1.115	0.771839	0.96751	1.06207	0.938454	1.86888	0.831962	0.027336	1.86468	1.8659	0.773892	0	0	0	0	0	0	0	0	3
LM142	1.14554	0.722639	0.963346	1.04485	0.921327	1.82057	0.843935	0.026813	1.71612	1.88021	0.726725	0	0	0	0	0	0	0	0	3
LM143	0.885	0.774266	0.967183	1.08791	0.935426	2.04038	0.790362	0.034733	1.71401	1.82655	0.733282	0	0	0	0	0	0	0	0	3
LM144	0.908745	0.652481	0.880636	1.315	0.828612	3.91861	0.47918	0.03494	1.68531	1.74314	0.519348	0	0	0	2	0.49957	3	0.61003	0.334728	2
LM145	1.13587	0.765784	0.95623	1.08855	0.927525	2.07259	0.782755	0.035146	1.72895	1.83967	0.774929	0	0	0	0	0	0	0	0	2
LM146	1.36888	0.648573	0.90558	1.38511	0.833633	4.37421	0.434516	0.025089	1.70304	1.84062	0.527575	0	0	0	2	0.563054	6	0.527469	0.268012	2
LM147	1.01124	0.745662	0.959555	1.06857	0.940239	1.90349	0.823437	0.039345	1.68756	1.80763	0.860707	0	0	0	0	0	0	0	0	3
LM148	1.13487	0.779682	0.961504	1.12902	0.926365	2.32123	0.726735	0.021658	1.79232	1.80429	0.746008	0	0	0	0	0	0	0	0	3
LM149	1.97924	0.361011	0.47807	2.49741	0.367544	33.9095	0.058929	0.101193	1.59389	1.6057	0.029074	3	137.667	757.833	7	0.833944	10	0.655337	0.536332	1
LM150	1.29183	0.719071	0.949223	1.13469	0.868174	2.57818	0.674297	0.023307	1.74671	1.77887	0.6288	0	0	0	0	0	2	0.916644	0.214008	3
LM151	1.2	0.699588	0.957507	1.04034	0.912761	1.82294	0.843347	0.045163	1.70415	1.73477	0.716926	0	0	0	0	0	0	0	0	3
LM152	1.1036	0.776264	0.976682	1.05604	0.943718	1.81143	0.846211	0.026764	1.68196	1.90372	0.771725	0	0	0	0	0	0	0	0	3
LM153	1.34884	0.682614	0.89962	1.39668	0.828427	4.48657	0.424677	0.037805	1.74061	1.74204	0.544423	0	0	0	2	0.634091	4	0.460381	0.288372	2
LM154	1.3796	0.664251	0.865084	1.62626	0.795667	6.49384	0.30085	0.028391	1.70545	1.85364	0.444189	0	0	0	4	0.677564	9	0.473297	0.285175	2
LM155	1.21028	0.596814	0.778073	1.82674	0.725553	9.08844	0.217427	0.063363	1.63911	1.69421	0.482334	0	0	0	5	0.498212	10	0.448564	0.292523	1
LM156	1.09453	0.473338	0.600861	2.30459	0.561967	18.8488	0.105809	0.066313	1.65908	1.79001	0.225347	4	169.5	1619	4	0.712681	10	0.509723	0.360697	1
LM157	1.11039	0.764031	0.959786	1.06261	0.937653	1.87515	0.830413	0.037276	1.76734	1.76839	0.799276	0	0	0	0	0	0	0	0	3
LM158	1.25385	0.617283	0.82735	1.90868	0.782767	9.19949	0.214865	0.030784	1.71012	1.8562	0.4432	0	0	0	5	0.638127	10	0.537524	0.309231	2
LM159	1.25114	0.684648	0.901398	1.25657	0.855199	3.39837	0.541619	0.035319	1.69727	1.73628	0.578742	0	0	0	1	1	4	0.551152	0.267123	2
LM160	1.28188	0.561439	0.761328	1.54776	0.706393	6.63173	0.294876	0.075854	1.70951	1.72202	0.428352	0	0	0	6	0.537917	7	0.523794	0.375839	1
LM161	1.32518	0.667793	0.890892	1.40503	0.827907	4.54909	0.419383	0.02192	1.72299	1.75239	0.429465	0	0	0	4	0.721837	5	0.697085	0.345232	2
LM162	1.17127	0.746658	0.965598	1.08654	0.933533	2.03877	0.790745	0.016649	1.75802	1.85849	0.768996	0	0	0	0	0	0	0	0	3
LM163	1.07051	0.757216	0.967626	1.02186	0.943768	1.57986	0.903822	0.036802	1.65634	1.7651	0.809498	0	0	0	0	0	0	0	0	3
LM164	1.2298	0.654108	0.886373	1.28293	0.83001	3.69536	0.50429	0.021982	1.72356	1.86343	0.569781	0	0	0	1	1	5	0.442556	0.235354	2
LM165	1.21069	0.486155	0.725226	1.68662	0.644273	8.71591	0.226484	0.045447	1.65094	1.73937	0.279276	0	0	0	4	0.57629	6	0.595775	0.34696	1
LM166	1.21465	0.648202	0.906832	1.3151	0.851772	3.79761	0.492497	0.022168	1.69252	1.86428	0.613398	0	0	0	2	0.574074	5	0.380549	0.217172	2
LM167	1.4116	0.566077	0.785964	1.82629	0.699613	9.42877	0.209757	0.044388	1.69628	1.83826	0.289229	3	158.667	934	3	0.480292	9	0.488887	0.260282	1
LM168	1.14773	0.492537	0.658758	2.16332	0.621948	14.9826	0.132896	0.08617	1.66999	1.69852	0.196679	3	144	691	4	0.776056	12	0.485497	0.325126	1
LM169	1.14741	0.653027	0.90426	1.26061	0.863117	3.38709	0.543135	0.034635	1.69875	1.76352	0.583992	0	0	0	0	0	4	0.423261	0.24502	2
LM170	1.00403	0.686666	0.90721	1.22658	0.862876	3.17192	0.573529	0.032568	1.68145	1.90415	0.58059	0	0	0	0	0	2	0.484266	0.233871	2
LM171	1.20701	0.562778	0.779284	1.85832	0.724144	9.43174	0.209693	0.045301	1.75497	1.76764	0.30497	1	106	386	5	0.610166	8	0.475663	0.324841	1
LM172	1.08333	0.767803	0.975721	1.04081	0.947919	1.69598	0.87504	0.030656	1.67844	1.84743	0.773252	0	0	0	0	0	0	0	0	3
LM173	1.35206	0.537604	0.742006	2.23772	0.670318	14.8732	0.133865	0.063858	1.71677	1.717	0.261036	0	0	0	6	0.62862	10	0.557115	0.401498	1
LM174	1.17269	0.779735	0.969476	1.05745	0.925281	1.88705	0.82748	0.023777	1.74663	1.79726	0.639825	0	0	0	0	0	1	1	0.168675	3
LM175	1.10909	0.719952	0.955505	1.11996	0.92669	2.26568	0.738811	0.025122	1.74368	1.77025	0.767554	0	0	0	0	0	1	1	0.174545	3
LM176	1.24206	0.544576	0.764987	1.81263	0.702721	9.24294	0.213878	0.056293	1.68218	1.74367	0.331721	0	0	0	4	0.590507	6	0.593832	0.388889	1
LM177	0.953297	0.692799	0.913176	1.3049	0.877784	3.60208	0.515505	0.023336	1.80583	1.81461	0.646834	0	0	0	1	1	5	0.375936	0.2317	2
LM178	0.928571	0.739017	0.937831	1.18284	0.906229	2.72015	0.647715	0.025407	1.74111	1.76509	0.686293	0	0	0	0	0	3	0.250543	0.19536	2
LM179	1.50562	0.693527	0.949844	1.07099	0.844424	2.27767	0.736182	0.034518	1.69317	1.70297	0.574949	0	0	0	0	0	0	0	0	3
LM180	0.833333	0.790123	0.97876	1.03524	0.944679	1.67025	0.88146	0.04184	1.62417	1.76353	0.775748	0	0	0	0	0	0	0	0	3
LM181	1.17241	0.519816	0.684849	2.03414	0.638663	12.8798	0.154352	0.048488	1.71262	1.80261	0.307401	2	140	752	5	0.572244	11	0.451612	0.315891	1
LM182	1.21569	0.711654	0.968996	1.02097	0.914487	1.68691	0.877305	0.060438	1.61778	1.85659	0.662231	0	0	0	0	0	0	0	0	3
LM183	1.49383	0.4711	0.596891	1.98464	0.527538	14.8654	0.133934	0.107261	1.59069	1.74031	0.209498	0	0	0	7	0.686092	7	0.686092	0.553792	1
LM184	1.12892	0.666548	0.914606	1.26633	0.856055	3.45721	0.533837	0.029912	1.65621	1.77372	0.601139	0	0	0	0	0	4	0.534116	0.263066	2
LM185	1.16571	0.745686	0.970578	1.032	0.940365	1.66427	0.882949	0.034071	1.71163	1.82003	0.760002	0	0	0	0	0	0	0	0	3
LM186	1.23108	0.581557	0.725884	2.04693	0.68008	12.2402	0.162313	0.057688	1.69331	1.75489	0.286061	0	0	0	5	0.59518	8	0.607815	0.408367	1
LM187	0.945205	0.764498	0.971437	1.05163	0.947544	1.769	0.856792	0.028623	1.76268	1.86338	0.833226	0	0	0	0	0	0	0	0	3
LM188	0.995935	0.700581	0.897371	1.32721	0.870752	3.78143	0.49433	0.033678	1.73972	1.90285	0.592414	0	0	0	1	1	5	0.399067	0.248163	2
LM189	1.09831	0.755451	0.942514	1.15552	0.909626	2.54245	0.681251	0.022076	1.77965	1.77965	0.73046	0	0	0	0	0	1	1	0.189831	3
LM190	1.04908	0.740107	0.959399	1.05394	0.932526	1.83836	0.839516	0.03912	1.76888	1.77537	0.841232	0	0	0	0	0	0	0	0	3
LM191	1.28283	0.69695	0.905804	1.21257	0.84708	3.1545	0.576118	0.038259	1.668	1.86897	0.57559	0	0	0	0	0	3	0.452614	0.245791	2
LM192	1.0412	0.748673	0.943432	1.14575	0.915374	2.46202	0.697304	0.024419	1.75386	1.75483	0.754534	0	0	0	0	0	2	0.342777	0.213483	2
LM193	1.05714	0.779826	0.957511	1.06217	0.924506	1.91978	0.819447	0.046479	1.61419	1.74924	0.771266	0	0	0	0	0	0	0	0	2
LM194	1	0.518737	0.755649	1.77037	0.695885	8.89545	0.222028	0.050966	1.70294	1.74198	0.37197	0	0	0	2	0.737344	8	0.476955	0.295886	1
LM195	1.03906	0.701524	0.926764	1.22815	0.894942	3.0421	0.593328	0.030144	1.72759	1.7623	0.680848	0	0	0	1	1	2	0.468878	0.242187	2
LM196	1.09394	0.758843	0.967435	1.09193	0.944141	2.03409	0.791856	0.019767	1.71837	1.82247	0.800686	0	0	0	0	0	1	1	0.133333	3
LM197	1.23599	0.743264	0.953385	1.21053	0.913221	2.85959	0.623191	0.021795	1.74314	1.84264	0.710338	0	0	0	0	0	3	0.488078	0.163225	3
LM198	0.995984	0.555674	0.734555	1.74768	0.684946	8.80507	0.224249	0.061316	1.64856	1.86296	0.408836	0	0	0	5	0.567293	7	0.584979	0.362903	1
LM199	1.05319	0.680182	0.920174	1.3911	0.87674	4.1749	0.45306	0.034475	1.73721	1.76034	0.627056	0	0	0	1	1	4	0.510482	0.25	2
LM200	1.04762	0.648536	0.897599	1.35124	0.82865	4.16683	0.453842	0.023754	1.81557	1.83025	0.49563	0	0	0	1	1	5	0.410465	0.255026	2
LM201	1.16772	0.708629	0.90605	1.40343	0.86081	4.34608	0.437046	0.027206	1.69994	1.80831	0.532419	0	0	0	2	0.525245	4	0.383469	0.325949	2
LM202	0.945736	0.593404	0.827889	1.54687	0.778515	5.97984	0.325358	0.048506	1.6664	1.72701	0.437628	0	0	0	4	0.490647	5	0.467258	0.334426	2
LM203	0.943231	0.743126	0.964777	1.06087	0.946811	1.83124	0.841284	0.02998	1.67421	1.87576	0.810788	0	0	0	0	0	0	0	0	3
LM204	1.00457	0.775758	0.965389	1.06192	0.938233	1.86869	0.832008	0.02919	1.68024	1.88104	0.770603	0	0	0	0	0	0	0	0	3
LM205	0.885463	0.730313	0.956073	1.05566	0.919111	1.89816	0.824746	0.031451	1.63761	1.85797	0.798625	0	0	0	0	0	0	0	0	3
LM206	1.04639	0.756361	0.932359	1.19642	0.900582	2.82489	0.629151	0.036224	1.67211	1.83779	0.685272	0	0	0	0	0	2	0.576854	0.231959	2
LM207	1.10833	0.728477	0.972725	1.0956	0.940126	2.0706	0.783224	0.026728	1.69715	1.75878	0.697404	0	0	0	0	0	1	1	0.233333	3
LM208	1.07207	0.710481	0.900605	1.32902	0.866869	3.81286	0.490782	0.038893	1.68116	1.87758	0.573429	0	0	0	1	1	3	0.384403	0.294294	2
LM209	1.17128	0.545608	0.837612	1.62792	0.763702	6.79302	0.288175	0.030291	1.73694	1.82196	0.450815	0	0	0	4	0.553287	7	0.455872	0.269162	2
LM210	1.04011	0.754	0.95701	1.096	0.931123	2.10512	0.775148	0.018027	1.8145	1.83237	0.81961	0	0	0	0	0	0	0	0	3
LM211	1.23353	0.679277	0.859112	1.67228	0.780571	7.02296	0.279121	0.030714	1.73079	1.81572	0.397711	0	0	0	3	0.534161	6	0.469904	0.327345	2
LM212	1.23096	0.431177	0.578569	2.93132	0.513046	33.4667	0.059708	0.075011	1.63063	1.78915	0.200558	0	0	0	7	0.777963	10	0.646075	0.46683	1
LM213	0.947917	0.749027	0.962173	1.12121	0.937134	2.23556	0.745469	0.033545	1.8169	1.82549	0.770751	0	0	0	0	0	0	0	0	3
LM214	1.01744	0.604427	0.796047	1.7459	0.760006	7.89473	0.249333	0.041526	1.67962	1.78049	0.381481	1	89	449.5	3	0.59896	10	0.397295	0.25407	1
LM215	1.16379	0.74106	0.971191	1.04495	0.934487	1.77291	0.855814	0.024214	1.6967	1.75807	0.776132	0	0	0	0	0	0	0	0	3
LM216	1.08039	0.74911	0.966801	1.14699	0.944454	2.36267	0.717895	0.022637	1.79357	1.79597	0.789952	0	0	0	0	0	1	1	0.199357	3
LM217	1.59459	0.681283	0.880962	1.23154	0.787887	3.56988	0.519481	0.038192	1.67642	1.71787	0.493542	0	0	0	2	0.935417	4	0.617612	0.283784	2
LM218	1.06113	0.74455	0.96815	1.06316	0.947305	1.84413	0.838085	0.028625	1.69771	1.89855	0.819	0	0	0	0	0	0	0	0	3
LM219	1.01897	0.497643	0.664994	2.06074	0.614277	13.7538	0.14465	0.052994	1.67337	1.76993	0.395051	1	109	548.5	5	0.606254	10	0.493108	0.319241	1
LM220	1.14449	0.755429	0.901855	1.25164	0.832727	3.47478	0.531551	0.027491	1.74271	1.76917	0.454655	0	0	0	1	1	3	0.572909	0.380228	2
LM221	1.05293	0.776437	0.972854	1.07165	0.935599	1.93932	0.814675	0.017302	1.82735	1.85202	0.703032	0	0	0	0	0	1	1	0.155989	3
LM222	1.04828	0.695962	0.948139	1.07552	0.920345	2.01825	0.795632	0.049677	1.70943	1.73763	0.79172	0	0	0	0	0	0	0	0	3
LM223	1.07672	0.772831	0.967815	1.09823	0.948008	2.05876	0.786012	0.017318	1.76435	1.86637	0.822027	0	0	0	0	0	0	0	0	3
LM224	0.79386	0.748376	0.974474	1.03495	0.939681	1.68699	0.877284	0.029951	1.74035	1.84839	0.734594	0	0	0	0	0	0	0	0	3
LM225	1.15692	0.642684	0.89405	1.31997	0.833365	3.92674	0.478308	0.025288	1.77684	1.79587	0.544078	0	0	0	2	0.68288	4	0.47318	0.290769	2
LM226	1.11246	0.712791	0.933219	1.22475	0.898933	3.00449	0.599282	0.023826	1.79928	1.81358	0.650247	0	0	0	0	0	5	0.40593	0.177508	2
LM227	1.03871	0.600721	0.80016	1.59579	0.746036	6.67707	0.292962	0.046861	1.74594	1.77019	0.340692	3	112.333	591.167	2	0.43716	7	0.344653	0.258986	1
LM228	1.21198	0.473883	0.600947	2.10393	0.561536	15.7021	0.126857	0.08985	1.594	1.66311	0.302345	0	0	0	5	0.667327	9	0.59557	0.426011	1
LM229	1.36828	0.399524	0.545096	2.47195	0.494657	24.6656	0.080952	0.072123	1.64373	1.77486	0.033435	2	213	1448.5	6	0.802379	11	0.651467	0.420821	1
LM230	1.48244	0.466693	0.640925	2.22411	0.572608	17.2197	0.115756	0.050776	1.67404	1.72356	0.226524	1	173	941.5	6	0.663329	8	0.638765	0.447307	1
LM231	1.23956	0.492331	0.644954	2.2585	0.589437	17.2494	0.115558	0.058658	1.66946	1.72253	0.100711	4	250	1410.5	6	0.61232	8	0.561659	0.392308	1
LM232	1.25776	0.451355	0.637864	1.78798	0.561584	11.2966	0.175668	0.040857	1.67888	1.68037	0.168797	0	0	0	5	0.741707	9	0.595681	0.36542	1
LM233	1.31322	0.38385	0.566715	2.10078	0.487091	18.0655	0.11037	0.080579	1.59665	1.73277	0.058764	4	148.5	1036.25	7	0.572539	9	0.565652	0.358238	1
LM234	1.10614	0.50893	0.710893	1.8991	0.66411	10.7685	0.184139	0.045322	1.76146	1.77262	0.257099	0	0	0	6	0.561446	7	0.568537	0.387869	1
LM235	1.23457	0.533989	0.727134	1.87834	0.677696	10.3152	0.192083	0.048147	1.75218	1.76204	0.351973	0	0	0	4	0.607277	9	0.576546	0.329218	1
LM236	1.47427	0.399269	0.536636	2.06385	0.469391	18.0937	0.110199	0.051031	1.66409	1.70986	0.099974	1	333	4561.5	6	0.671365	8	0.647554	0.442394	1
LM237	1.43656	0.487934	0.638048	2.68631	0.571468	25.2155	0.079192	0.046661	1.70173	1.75185	0.118215	0	0	0	6	0.715627	9	0.593762	0.444922	1
LM238	1.17344	0.485295	0.687451	1.83407	0.64148	10.3914	0.190701	0.058448	1.64923	1.78006	0.228963	3	213	1125.17	3	0.644479	8	0.478897	0.315041	1
LM239	1.17308	0.43729	0.603335	1.77049	0.563523	11.0345	0.179774	0.05363	1.69724	1.70746	0.289683	0	0	0	4	0.678842	8	0.587908	0.387019	1
LM240	1.70219	0.42558	0.550619	2.14374	0.46728	19.6187	0.10168	0.055379	1.67599	1.67855	0.089709	1	120	423	6	0.8095	9	0.71053	0.494232	1
LM241	1.25714	0.737946	0.974698	1.03425	0.925072	1.73689	0.864816	0.039157	1.73965	1.74637	0.706237	0	0	0	0	0	0	0	0	3
LM242	1.25362	0.736104	0.953773	1.20261	0.901625	2.8583	0.623411	0.024568	1.77586	1.77357	0.680974	0	0	0	0	0	0	0	0	3
LM243	1.17277	0.705281	0.966141	1.09643	0.907822	2.19231	0.75516	0.01778	1.76746	1.86571	0.690993	0	0	0	0	0	0	0	0	3
LM244	1.14035	0.796071	0.974191	1.0573	0.937316	1.84254	0.838481	0.016924	1.75265	1.84333	0.758438	0	0	0	0	0	0	0	0	3
LM245	1.28704	0.655409	0.956543	1.064	0.856654	2.18552	0.756693	0.061998	1.68213	1.68084	0.596483	0	0	0	0	0	0	0	0	3
LM246	1.25191	0.736083	0.938127	1.12827	0.885211	2.47153	0.695377	0.0258	1.74873	1.77719	0.667262	0	0	0	0	0	2	0.844349	0.209924	3
LM247	1.18762	0.751978	0.983715	1.02517	0.937898	1.62621	0.892405	0.010106	1.78497	1.80805	0.71598	0	0	0	0	0	0	0	0	3
LM248	1.01695	0.747299	0.982237	1.03321	0.95765	1.6073	0.897079	0.021093	1.66692	1.78711	0.818619	0	0	0	0	0	0	0	0	3
LM249	1.08579	0.788892	0.977966	1.05768	0.95167	1.79337	0.850709	0.016472	1.77155	1.86149	0.81467	0	0	0	0	0	0	0	0	3
LM250	1.1914	0.725989	0.957722	1.12835	0.90454	2.3981	0.710456	0.014587	1.75432	1.79154	0.700703	0	0	0	0	0	2	0.973485	0.16129	3
LM251	0.943218	0.807571	0.970816	1.09063	0.940657	2.03849	0.790811	0.020211	1.78749	1.79411	0.754248	0	0	0	0	0	1	1	0.140468	3
LM252	1.27581	0.505887	0.6551	2.87808	0.621383	26.6234	0.075016	0.042217	1.76803	1.77113	0.181147	3	172.667	746.667	6	0.708109	14	0.439477	0.327419	1
LM253	1.20893	0.543228	0.718322	2.36056	0.675277	16.4427	0.121186	0.0378	1.77598	1.78807	0.327935	7	225.857	1698.21	6	0.597723	13	0.390521	0.2861	1
LM254	1.24936	0.592264	0.828332	1.68133	0.772293	7.18149	0.273196	0.030196	1.70293	1.84947	0.344023	0	0	0	4	0.614047	7	0.470209	0.321338	2
LM255	1.12162	0.58661	0.767038	1.70751	0.71297	8.05461	0.244536	0.039412	1.66446	1.81142	0.218271	1	80	431	3	0.456415	11	0.328227	0.223096	1
LM256	1.25564	0.508894	0.722154	2.34553	0.672499	16.3001	0.122239	0.036514	1.78869	1.79302	0.22108	4	272.25	3009.12	6	0.656639	11	0.483043	0.321258	1
LM257	1.44353	0.65383	0.851598	1.55325	0.785428	5.97602	0.325555	0.019933	1.75759	1.81985	0.439818	0	0	0	3	0.659363	10	0.386674	0.222587	2
LM258	1.22404	0.630586	0.85349	1.62262	0.795215	6.46724	0.30203	0.028754	1.82967	1.83796	0.397473	0	0	0	3	0.662559	6	0.463557	0.315118	2
LM259	1.03653	0.712872	0.953841	1.10803	0.929045	2.18539	0.756724	0.03293	1.67134	1.86835	0.812449	0	0	0	0	0	0	0	0	3
LM260	1.32734	0.667086	0.904454	1.23421	0.841466	3.31926	0.552405	0.027137	1.67449	1.79407	0.532078	0	0	0	1	1	4	0.473051	0.248201	2
LM261	1.11656	0.708106	0.909616	1.38682	0.871045	4.17659	0.452897	0.01792	1.76024	1.79212	0.560778	0	0	0	1	1	7	0.377339	0.213848	2
LM262	1.31699	0.462307	0.612716	2.25276	0.535417	18.904	0.105502	0.04272	1.68496	1.75609	0.158451	4	252.75	1668.38	5	0.672041	10	0.560484	0.354248	1
LM263	1.62201	0.602821	0.812346	1.93144	0.702545	10.5248	0.188327	0.031836	1.72593	1.77369	0.217366	1	75	402.5	6	0.643931	9	0.539321	0.38756	2
LM264	1.26267	0.635793	0.859159	1.4061	0.81415	4.64147	0.411784	0.040076	1.68153	1.71801	0.440428	0	0	0	4	0.509192	5	0.485629	0.333641	2
LM265	1.12093	0.720525	0.962787	1.07089	0.921354	1.98579	0.803416	0.029892	1.67229	1.87963	0.767465	0	0	0	0	0	0	0	0	3
LM266	0.991643	0.449634	0.540929	2.59686	0.49435	27.2463	0.073306	0.099243	1.56304	1.73848	0.149197	1	330	3113	4	0.846813	9	0.443884	0.385144	1
LM267	1.32283	0.730502	0.95602	1.08408	0.909178	2.11169	0.773622	0.050558	1.56512	1.78508	0.688509	0	0	0	0	0	0	0	0	3
LM268	1.27451	0.604634	0.895011	1.22454	0.812495	3.39667	0.541848	0.033587	1.61618	1.77293	0.498301	0	0	0	0	0	2	0.59661	0.278431	2
LM269	1.15066	0.578148	0.788309	1.9245	0.71912	10.2026	0.194164	0.027696	1.6156	1.75495	0.291579	1	123	551.5	5	0.548044	12	0.413744	0.262712	2
LM270	1.33531	0.609997	0.759828	2.13395	0.71248	12.704	0.156461	0.045889	1.66748	1.81431	0.333079	0	0	0	5	0.574194	12	0.434717	0.293769	1
LM271	1.31985	0.691974	0.887449	1.61988	0.836689	6.1087	0.318857	0.020296	1.77732	1.80665	0.348648	1	75	410.5	3	0.518165	11	0.384966	0.218252	2
LM272	1.71287	0.634407	0.923827	1.07676	0.764023	2.65891	0.658978	0.061164	1.53769	1.70949	0.412519	0	0	0	0	0	0	0	0	2
LM273	1.2246	0.542359	0.706229	2.58977	0.665057	20.1197	0.09916	0.048467	1.6695	1.75246	0.171711	5	275.4	2028.3	6	0.684582	14	0.511592	0.294882	1
LM274	1.10674	0.723936	0.956506	1.21508	0.909133	2.90354	0.615773	0.014755	1.77401	1.79682	0.752249	0	0	0	0	0	3	0.308631	0.116105	3
LM275	1.43974	0.606298	0.790467	1.47687	0.701996	6.04881	0.321847	0.032162	1.64736	1.7955	0.366676	0	0	0	2	0.585906	8	0.413092	0.267101	2
LM276	1.29011	0.510704	0.698049	2.24913	0.636771	15.825	0.125879	0.03349	1.77291	1.77475	0.292568	4	153.5	871.5	7	0.53157	12	0.373081	0.289303	1
LM277	1.2016	0.745685	0.979538	1.0751	0.946876	1.92075	0.819209	0.011445	1.76588	1.82268	0.770367	0	0	0	0	0	1	1	0.111776	3
LM278	1.19385	0.663783	0.948143	1.16657	0.861474	2.80265	0.633021	0.024121	1.70611	1.804	0.626092	0	0	0	0	0	1	1	0.129231	3
LM279	1.17752	0.611103	0.857727	1.3142	0.802002	4.06079	0.464355	0.055761	1.65991	1.76575	0.479627	0	0	0	2	0.343843	3	0.436815	0.299803	2
LM280	1	0.560584	0.789905	1.56861	0.731577	6.57459	0.297323	0.070729	1.65088	1.76238	0.374093	0	0	0	3	0.564647	5	0.450984	0.35027	2
LM281	1.32277	0.549911	0.717912	2.28813	0.675845	15.4285	0.129088	0.051641	1.66844	1.80354	0.371281	0	0	0	6	0.568905	14	0.47932	0.307122	1
LM282	1.39212	0.63013	0.766628	2.2571	0.709241	14.2961	0.139217	0.032115	1.80224	1.8016	0.302444	3	153	744.5	5	0.635644	12	0.433501	0.302905	1
LM283	1.19789	0.625092	0.862236	1.48606	0.790489	5.4023	0.357948	0.025196	1.65819	1.84266	0.501098	0	0	0	1	1	9	0.251089	0.19701	2
LM284	1.14027	0.733983	0.942931	1.18971	0.91383	2.73165	0.645634	0.033148	1.69429	1.89721	0.773992	0	0	0	0	0	0	0	0	3
LM285	1.24578	0.756766	0.966798	1.13597	0.92416	2.37086	0.716166	0.015668	1.71138	1.7755	0.747077	0	0	0	0	0	1	1	0.110843	3
LM286	1.03902	0.765991	0.982002	1.03802	0.961153	1.62774	0.892025	0.030556	1.59344	1.85585	0.852857	0	0	0	0	0	0	0	0	3
LM287	1.27835	0.623774	0.886378	1.25113	0.822772	3.52101	0.525622	0.044517	1.63176	1.83906	0.54545	0	0	0	2	0.504065	3	0.498145	0.28866	2
LM288	1.20057	0.695726	0.931237	1.26199	0.892574	3.26204	0.560444	0.020817	1.67002	1.84166	0.659326	0	0	0	1	1	4	0.478327	0.218927	2
LM289	1.34404	0.700915	0.924184	1.28949	0.865871	3.5598	0.520736	0.017126	1.72711	1.78356	0.529804	0	0	0	0	0	7	0.346014	0.194626	2
LM290	1.05628	0.700527	0.950403	1.13655	0.913922	2.41229	0.707505	0.014854	1.72443	1.89987	0.769311	0	0	0	0	0	4	0.336623	0.107143	3
LM291	1.09677	0.68334	0.878684	1.51202	0.82194	5.37694	0.359523	0.0652	1.74169	1.74796	0.5668	0	0	0	2	0.910457	3	0.411006	0.31828	2
LM292	1.32644	0.77078	0.972332	1.08539	0.924096	2.06551	0.784422	0.012742	1.74435	1.7981	0.681468	0	0	0	0	0	0	0	0	3
LM293	1.26389	0.407206	0.521672	3.11019	0.48097	40.1993	0.049721	0.061885	1.59635	1.71614	0.120435	3	202.333	1740.17	8	0.720264	11	0.560107	0.480114	1
LM294	1.17424	0.727603	0.967913	1.06977	0.926392	1.96066	0.809489	0.023763	1.74271	1.76645	0.722828	0	0	0	0	0	0	0	0	3
LM295	1.18027	0.765267	0.957022	1.13912	0.928431	2.37402	0.7155	0.023005	1.69512	1.79561	0.776143	0	0	0	0	0	1	1	0.14966	3
LM296	0.936667	0.703238	0.95783	1.12791	0.916165	2.352	0.720157	0.026669	1.7409	1.76699	0.687607	0	0	0	0	0	1	1	0.135231	3
LM297	1.23739	0.622903	0.873273	1.37343	0.796636	4.51416	0.422325	0.028445	1.65975	1.81001	0.464581	0	0	0	1	1	7	0.322309	0.210259	2
LM298	1.3698	0.708265	0.897228	1.44853	0.828659	4.85835	0.394931	0.020541	1.75138	1.8039	0.509438	1	184	460	1	1	7	0.354775	0.230697	2
LM299	1.60452	0.477555	0.640751	2.29442	0.55553	18.8997	0.105526	0.053029	1.67919	1.68561	0.216046	0	0	0	8	0.642574	11	0.563123	0.450437	1
LM300	1.61186	0.421937	0.6347	2.14097	0.498781	18.3253	0.108815	0.066232	1.67251	1.68324	0.157932	5	156.8	937.4	6	0.638726	8	0.566024	0.391509	1
LM301	1.52107	0.69422	0.937335	1.20619	0.841568	3.13902	0.578438	0.027456	1.63171	1.79785	0.518968	0	0	0	0	0	0	0	0	3
LM302	1.09821	0.672982	0.895987	1.26546	0.863425	3.41668	0.539176	0.039424	1.65505	1.87533	0.61679	0	0	0	0	0	4	0.295618	0.232143	2
LM303	1.24064	0.708873	0.899482	1.32982	0.84696	3.92088	0.478936	0.02142	1.68894	1.86772	0.533712	0	0	0	1	1	7	0.284315	0.193277	2
LM304	1.13684	0.512725	0.645353	1.85587	0.582752	11.7354	0.169196	0.058	1.52145	1.70384	0.271936	0	0	0	4	0.643151	8	0.611949	0.385088	1
LM305	1.38869	0.648008	0.889513	1.54566	0.825819	5.60759	0.345667	0.016296	1.80218	1.79784	0.423743	0	0	0	3	0.793844	5	0.645817	0.366078	2
LM306	1.11458	0.699377	0.920495	1.25643	0.888011	3.24749	0.562521	0.04256	1.66693	1.83451	0.732284	0	0	0	0	0	0	0	0	3
LM307	1.00866	0.689668	0.921686	1.28924	0.879479	3.4936	0.529123	0.037338	1.65398	1.87496	0.628618	0	0	0	0	0	2	0.268747	0.238095	2
LM308	0.959459	0.792581	0.97767	1.03875	0.9278	1.75666	0.859875	0.026362	1.54939	1.87758	0.690502	0	0	0	0	0	0	0	0	3
LM309	1.09612	0.780044	0.95839	1.12542	0.927258	2.29639	0.732103	0.010949	1.73115	1.81542	0.794335	0	0	0	0	0	4	0.253847	0.105396	2
LM310	1.15876	0.487651	0.638077	2.49549	0.587884	21.1388	0.094402	0.055876	1.59666	1.73086	0.075066	5	134.6	790.3	5	0.73075	9	0.544838	0.42291	1
LM311	0.934489	0.618589	0.843361	1.5718	0.78984	6.09171	0.3197	0.023486	1.72997	1.76851	0.563135	0	0	0	2	0.569234	7	0.445286	0.237408	2
LM312	1.57488	0.542526	0.717446	2.25575	0.626242	16.1888	0.123073	0.046448	1.68934	1.74882	0.248844	3	126	743.333	4	0.592309	11	0.504941	0.312692	1
LM313	1.03431	0.464362	0.613068	2.18263	0.564192	16.828	0.118431	0.065539	1.65644	1.7768	0.187336	3	215.333	2270.33	5	0.673147	11	0.512365	0.336898	1
LM314	1.12587	0.597369	0.789719	1.46383	0.740294	5.61084	0.345479	0.025958	1.66824	1.86087	0.212501	1	101	448.5	3	0.644388	5	0.54645	0.374825	2
LM315	1.12685	0.677802	0.880221	1.35457	0.831151	4.17572	0.452981	0.018791	1.65135	1.78381	0.512003	0	0	0	2	0.412243	7	0.388401	0.222289	2
LM316	1.0339	0.423212	0.56108	2.60833	0.50559	26.8755	0.074314	0.061653	1.56037	1.80476	0.125313	0	0	0	5	0.820546	9	0.641824	0.425141	1
LM317	0.989011	0.765201	0.973061	1.03417	0.943721	1.66652	0.88239	0.031594	1.51698	1.81733	0.797693	0	0	0	0	0	0	0	0	3
LM318	1.25449	0.519508	0.710934	2.15995	0.652318	14.2337	0.139821	0.061235	1.60924	1.76764	0.2854	2	172.5	1014.25	5	0.697925	9	0.560407	0.381903	1
LM319	1.31933	0.557981	0.823749	1.42793	0.738442	5.33497	0.362161	0.043047	1.68773	1.73827	0.440335	0	0	0	1	1	6	0.455318	0.270308	2
LM320	1.15635	0.696298	0.957009	1.10466	0.91126	2.22974	0.746764	0.0231	1.65721	1.78965	0.725735	0	0	0	0	0	0	0	0	3
LM321	1.22393	0.64564	0.928049	1.15415	0.843202	2.80275	0.633002	0.023791	1.66491	1.80384	0.624152	0	0	0	0	0	2	0.354989	0.147239	3
LM322	1.25524	0.613612	0.791512	1.93821	0.746596	9.96304	0.19874	0.049856	1.65629	1.75478	0.359711	0	0	0	4	0.682807	11	0.484354	0.301971	1
LM323	1.05339	0.719558	0.939531	1.21067	0.904129	2.89709	0.616853	0.015003	1.653	1.79281	0.6299	0	0	0	1	1	3	0.327993	0.228611	2
LM324	1.24773	0.680607	0.901787	1.38092	0.861802	4.1866	0.451931	0.026945	1.64251	1.8192	0.592092	0	0	0	1	1	5	0.405237	0.23565	2
LM325	0.949843	0.799073	0.984525	1.02287	0.950497	1.5608	0.908472	0.017738	1.63581	1.79567	0.816095	0	0	0	0	0	0	0	0	3
LM326	0.935135	0.780659	0.968523	1.04394	0.946263	1.72302	0.868283	0.03398	1.53939	1.81681	0.847338	0	0	0	0	0	0	0	0	3
LM327	1.21387	0.536144	0.71824	2.18156	0.668286	14.1724	0.14042	0.037141	1.72742	1.74992	0.309351	2	137.5	702.75	6	0.605776	11	0.510692	0.314241	1
LM328	1.21186	0.693552	0.968631	1.02029	0.911485	1.69375	0.875598	0.051269	1.6563	1.72208	0.652044	0	0	0	0	0	0	0	0	3
LM329	1.09816	0.525731	0.664576	2.41967	0.616594	18.938	0.105314	0.072021	1.65259	1.74965	0.255185	2	90	429.5	6	0.566741	11	0.431468	0.344116	1
LM330	1.24086	0.715503	0.913905	1.29575	0.868953	3.58543	0.517553	0.017023	1.73823	1.79554	0.640292	0	0	0	2	0.587668	5	0.378201	0.215054	2
LM331	1.07959	0.661299	0.950959	1.16471	0.894994	2.65476	0.659751	0.027135	1.74458	1.76708	0.715036	0	0	0	0	0	0	0	0	3
LM332	1.23871	0.397943	0.551317	2.28747	0.481533	21.6867	0.092027	0.058235	1.64577	1.69162	0.137936	2	214	1535.5	6	0.678668	7	0.608168	0.462058	1
LM333	1.03089	0.736411	0.963923	1.09573	0.936395	2.08468	0.779919	0.025646	1.71388	1.74495	0.772863	0	0	0	0	0	0	0	0	3
LM334	1.12062	0.68525	0.892352	1.58591	0.862248	5.65707	0.342827	0.020387	1.75066	1.77167	0.550174	0	0	0	3	0.627382	7	0.360436	0.230684	2
LM335	0.927577	0.748308	0.960664	1.12003	0.930683	2.25167	0.7419	0.021138	1.72306	1.81944	0.738782	0	0	0	0	0	0	0	0	3
LM336	1.08571	0.726622	0.959078	1.08444	0.918593	2.07959	0.781111	0.019597	1.6229	1.79576	0.767673	0	0	0	0	0	1	1	0.126984	3
LM337	1.24505	0.651182	0.871508	1.42243	0.81815	4.73482	0.404366	0.022762	1.73289	1.87331	0.536929	0	0	0	2	0.555177	6	0.400444	0.224422	2
LM338	1.09766	0.703	0.950994	1.10287	0.917574	2.19574	0.754384	0.024915	1.55129	1.77552	0.689288	0	0	0	0	0	2	0.365462	0.226562	2
LM339	1.08438	0.732196	0.941694	1.18271	0.905562	2.72198	0.647383	0.022902	1.63658	1.80528	0.576929	0	0	0	0	0	3	0.374229	0.185417	2
LM340	1.07627	0.512693	0.762233	2.10373	0.714931	12.2994	0.161541	0.050962	1.75294	1.77385	0.388118	0	0	0	4	0.579212	9	0.441584	0.273697	1
LM341	1.22677	0.623454	0.896274	1.226	0.823056	3.35431	0.54758	0.034529	1.64571	1.7596	0.542761	1	112	359	1	1	2	0.445394	0.245353	2
LM342	1.19681	0.743861	0.980188	1.07042	0.938583	1.92101	0.819146	0.01052	1.71657	1.8034	0.711107	0	0	0	0	0	1	1	0.12766	3
LM343	1.08318	0.755345	0.987016	1.05366	0.96303	1.72642	0.867433	0.010937	1.77899	1.79736	0.822219	0	0	0	0	0	0	0	0	3
LM344	1.23515	0.510826	0.650401	1.95381	0.606757	12.5029	0.158946	0.053402	1.58211	1.7022	0.247439	5	189.6	1639.2	4	0.545604	10	0.407548	0.28266	1
LM345	1.15454	0.734735	0.943752	1.21418	0.907619	2.90423	0.615657	0.034757	1.6818	1.89824	0.688836	0	0	0	1	1	2	0.431799	0.272727	2
LM346	1.11306	0.701969	0.932711	1.23495	0.905255	3.04058	0.593566	0.019553	1.58525	1.862	0.562965	1	96	687	0	0	5	0.321744	0.160804	2
LM347	1.17317	0.615085	0.824672	1.9264	0.782176	9.3824	0.210771	0.031599	1.77119	1.85712	0.398965	0	0	0	3	0.652622	10	0.373154	0.243902	2
LM348	1.23221	0.605023	0.870435	1.39887	0.815883	4.57843	0.416941	0.03432	1.71907	1.74428	0.45436	0	0	0	2	0.675776	4	0.503945	0.32397	2
LM349	0.910217	0.708483	0.939966	1.17341	0.903947	2.67218	0.656512	0.025907	1.67126	1.79048	0.720484	0	0	0	0	0	2	0.283544	0.136054	3
LM350	1.02479	0.737953	0.972893	1.0263	0.941312	1.62101	0.89369	0.024453	1.52531	1.9129	0.741109	0	0	0	0	0	0	0	0	3
LM351	1.15449	0.743056	0.981201	1.02904	0.933741	1.66894	0.881786	0.015682	1.66997	1.84895	0.768979	0	0	0	0	0	0	0	0	3
LM352	1.14193	0.699872	0.931635	1.15164	0.89455	2.57724	0.674479	0.044216	1.65372	1.7603	0.606535	0	0	0	0	0	0	0	0	2
LM353	1.29078	0.68543	0.951774	1.12542	0.875932	2.4904	0.691578	0.024105	1.76714	1.78129	0.626734	0	0	0	0	0	1	1	0.184397	3
LM354	1.15936	0.768472	0.916872	1.19413	0.848574	3.03086	0.595097	0.02708	1.72858	1.79635	0.603829	0	0	0	0	0	2	0.425091	0.23506	2
LM355	1.24118	0.637329	0.856337	1.48919	0.808239	5.29896	0.364453	0.029111	1.66275	1.82001	0.52952	0	0	0	1	1	8	0.392725	0.244118	2
LM356	1.07116	0.642741	0.857407	1.68122	0.811043	6.82347	0.286943	0.023278	1.74267	1.76453	0.492491	0	0	0	3	0.595042	7	0.431427	0.239165	2
LM357	1.25753	0.723698	0.956322	1.09991	0.896071	2.25723	0.740672	0.020083	1.63431	1.80387	0.6586	0	0	0	0	0	1	1	0.153846	3
LM358	1.23611	0.692377	0.89879	1.37071	0.840573	4.23424	0.447386	0.017424	1.62813	1.76454	0.503668	0	0	0	1	1	9	0.327715	0.200103	2
LM359	1.44545	0.545092	0.759756	2.17416	0.682044	13.7887	0.144288	0.050091	1.63231	1.80313	0.294371	0	0	0	5	0.675559	7	0.55294	0.392208	1
LM360	1.03182	0.714437	0.949162	1.12114	0.921936	2.29013	0.733463	0.03453	1.64698	1.86972	0.787763	0	0	0	0	0	0	0	0	3
LM361	1.34884	0.484557	0.616768	2.46013	0.562482	21.4731	0.092938	0.039149	1.62999	1.76313	0.11487	2	345.5	4372.75	7	0.689497	11	0.540292	0.41045	1
LM362	1.24163	0.663952	0.937357	1.25029	0.869358	3.29253	0.556136	0.020182	1.69737	1.75453	0.640638	0	0	0	0	0	2	0.685885	0.255981	3
LM363	1.36426	0.717469	0.946999	1.16432	0.886746	2.68512	0.654119	0.023659	1.70167	1.79777	0.648131	0	0	0	0	0	1	1	0.261168	3
LM364	1.29474	0.698631	0.91952	1.214	0.869566	3.06327	0.590019	0.018711	1.72779	1.87854	0.584712	0	0	0	0	0	8	0.189071	0.150658	2
LM365	1.09607	0.718349	0.948955	1.14202	0.909058	2.46342	0.69702	0.029474	1.69453	1.90152	0.688178	0	0	0	0	0	0	0	0	3
LM366	1.14081	0.506611	0.671145	2.18072	0.616936	15.3516	0.12973	0.047307	1.63637	1.81902	0.292879	0	0	0	6	0.618652	11	0.468349	0.325884	1
LM367	1.0641	0.758536	0.957726	1.09276	0.915222	2.14279	0.766439	0.015191	1.72214	1.86286	0.691932	0	0	0	0	0	2	0.224879	0.189744	2
LM368	1.0813	0.778571	0.981436	1.05883	0.956229	1.78453	0.852915	0.009852	1.73024	1.82519	0.801764	0	0	0	0	0	1	1	0.074797	3
LM369	1.14493	0.712509	0.947984	1.0833	0.912741	2.09389	0.777765	0.030754	1.6668	1.86726	0.73338	0	0	0	0	0	0	0	0	3
LM370	1.08753	0.734556	0.963146	1.17703	0.934331	2.57757	0.674414	0.016249	1.71745	1.9122	0.813883	0	0	0	0	0	2	0.226144	0.12035	3
LM371	1.05495	0.687343	0.938883	1.18244	0.892106	2.77407	0.638051	0.021379	1.67801	1.83621	0.751897	0	0	0	0	0	2	0.313442	0.148352	3
LM372	1.20402	0.636882	0.886912	1.45026	0.837074	4.81766	0.397992	0.029613	1.65256	1.81826	0.572344	0	0	0	1	1	4	0.5055	0.268678	2
LM373	1.15012	0.714225	0.937531	1.34869	0.901746	3.76897	0.49575	0.020812	1.71069	1.88893	0.636044	0	0	0	0	0	5	0.387257	0.174334	2
LM374	1.15065	0.604406	0.755381	2.04609	0.694821	11.9669	0.165968	0.039991	1.69426	1.74754	0.178983	3	156	888	3	0.519985	11	0.332371	0.254863	1
LM375	1.07606	0.536258	0.683298	2.13029	0.635323	14.2157	0.139997	0.064465	1.63981	1.78189	0.182173	3	211.333	1207.67	6	0.540592	11	0.433092	0.314469	1
LM376	1.59368	0.476992	0.651318	1.93452	0.567883	13.1038	0.151744	0.043765	1.74817	1.74759	0.012987	3	346.667	3044.33	5	0.688799	10	0.512325	0.360271	1
LM377	1.39575	0.448534	0.645473	2.29967	0.583256	18.0791	0.110288	0.052071	1.68233	1.73517	0.246431	3	209	1333.5	5	0.659023	10	0.57561	0.361277	1
LM378	1.26138	0.479182	0.637608	2.43879	0.557669	21.2837	0.093762	0.037784	1.765	1.77481	0.214809	1	186	1089	5	0.649811	9	0.509544	0.415215	1
LM379	1.09524	0.547474	0.698595	1.9018	0.63927	11.2264	0.176749	0.035614	1.6657	1.86374	0.233999	0	0	0	4	0.692287	9	0.512306	0.328523	1
LM380	1.35025	0.527728	0.726208	1.70137	0.667568	8.55533	0.230622	0.06415	1.65732	1.66759	0.301148	0	0	0	5	0.589522	6	0.53152	0.423012	1
LM381	1.33684	0.466788	0.672216	2.26647	0.609746	16.7897	0.1187	0.049959	1.68014	1.74065	0.272533	3	200.667	1351.67	7	0.607589	12	0.47201	0.304912	1
LM382	1.17241	0.49373	0.613217	2.66618	0.579856	24.4773	0.081572	0.043417	1.63871	1.77253	0.130047	1	413	7911.5	5	0.666647	9	0.470767	0.326019	1
LM383	1.35158	0.378393	0.565019	2.32995	0.479263	22.61	0.088284	0.05055	1.57588	1.70414	0.00673	0	0	0	6	0.739191	10	0.611343	0.422737	1
LM384	1.59626	0.471658	0.628736	2.3992	0.557249	20.6106	0.096809	0.037184	1.6742	1.74613	0.103031	1	105	483.5	6	0.682631	10	0.575767	0.381308	1
LM385	1.30606	0.444787	0.618826	2.43644	0.562789	21.0483	0.094805	0.069362	1.61431	1.74448	0.167091	0	0	0	5	0.760712	9	0.605101	0.423569	1
LM386	1.03537	0.493329	0.704419	1.7522	0.644419	9.42248	0.209894	0.056211	1.6186	1.70696	0.290844	1	86	443	3	0.75764	6	0.527844	0.374062	1
LM387	1.21337	0.470976	0.601461	2.33469	0.550109	19.7665	0.100923	0.073582	1.60548	1.7926	0.080027	6	113.833	560.083	5	0.708368	9	0.540214	0.385033	1
LM388	1.19065	0.697201	0.97842	1.1014	0.92849	2.14735	0.765393	0.024519	1.56808	1.78017	0.716325	0	0	0	0	0	0	0	0	3
LM389	1	0.670386	0.945492	1.1343	0.888071	2.49716	0.690223	0.022743	1.6571	1.81398	0.642579	0	0	0	0	0	1	1	0.144847	3
LM390	1.12379	0.712811	0.991086	1.02186	0.955406	1.53396	0.914968	0.014304	1.61	1.87909	0.805936	0	0	0	0	0	0	0	0	3
LM391	1.20964	0.758014	0.9886	1.02005	0.953563	1.52786	0.916435	0.012614	1.60459	1.90769	0.785093	0	0	0	0	0	0	0	0	3
LM392	1.03356	0.677103	0.954559	1.13674	0.898036	2.47351	0.694977	0.013335	1.69375	1.80451	0.69903	0	0	0	0	0	3	0.20153	0.081655	3
LM393	1.15993	0.676864	0.961314	1.13621	0.914303	2.4088	0.708229	0.011864	1.7292	1.81549	0.75635	0	0	0	0	0	2	0.249975	0.069467	3
LM394	1.00631	0.779496	0.984033	1.03624	0.961866	1.61262	0.895764	0.019524	1.63047	1.80038	0.893646	0	0	0	0	0	0	0	0	3
LM395	1.13786	0.687442	0.975232	1.02448	0.925723	1.66804	0.88201	0.011245	1.66981	1.78007	0.7447	0	0	0	0	0	1	1	0.16699	3
LM396	1.02479	0.685301	0.953119	1.09379	0.889094	2.24598	0.743157	0.030368	1.69448	1.89685	0.663826	0	0	0	0	0	0	0	0	3
LM397	1.40566	0.524781	0.742515	2.26889	0.656119	15.6279	0.127454	0.035036	1.67598	1.80506	0.218466	6	209.5	2032.75	5	0.712275	14	0.344029	0.249102	1
LM398	1.31676	0.500632	0.663057	2.46159	0.61429	19.6774	0.101378	0.047636	1.72817	1.75952	0.146589	4	278.5	2021	6	0.597166	13	0.515612	0.332342	1
LM399	1.31091	0.58786	0.844917	1.82279	0.777352	8.4298	0.233961	0.022765	1.76526	1.79233	0.51304	0	0	0	2	0.763407	10	0.360486	0.218545	2
LM400	1.89759	0.407248	0.529535	2.15678	0.41935	22.1402	0.09015	0.059932	1.52727	1.66469	0.056065	1	186	1771	8	0.752236	10	0.702612	0.55241	1
LM401	1.57666	0.337052	0.496276	2.15068	0.390993	23.6175	0.084531	0.054521	1.63063	1.68018	0.093466	0	0	0	6	0.789653	8	0.661814	0.502288	1
LM402	1.5985	0.633716	0.854192	1.4674	0.706712	5.92496	0.328206	0.023992	1.6348	1.76634	0.218756	1	208	862	4	0.74845	6	0.483555	0.346633	2
LM403	1.51981	0.656506	0.899248	1.66366	0.789511	6.8657	0.285252	0.024163	1.72805	1.78632	0.427893	0	0	0	2	0.798108	8	0.373069	0.230769	2
LM404	1.08586	0.755462	0.9846	1.02791	0.964538	1.54262	0.91288	0.028016	1.54904	1.8504	0.832274	0	0	0	1	1	1	1	2.0202	3
LM405	1.17114	0.634959	0.86632	1.39595	0.820643	4.52832	0.421128	0.030407	1.75556	1.7613	0.555392	0	0	0	1	1	5	0.398668	0.236242	2
LM406	1.17623	0.738722	0.944462	1.17945	0.879686	2.8064	0.632365	0.013111	1.7548	1.80863	0.387487	0	0	0	1	1	5	0.347133	0.167213	2
LM407	0.943182	0.383072	0.511562	2.78672	0.482497	32.1589	0.062131	0.088093	1.60047	1.75551	0.256948	0	0	0	6	0.692068	9	0.530144	0.425167	1
LM408	1.19572	0.658134	0.835911	1.65266	0.778533	6.87097	0.285042	0.034618	1.65392	1.80478	0.360952	0	0	0	2	0.721398	4	0.506787	0.45107	2
LM409	1.28641	0.643176	0.847846	1.54288	0.794235	5.82264	0.333646	0.050298	1.64962	1.7065	0.408722	0	0	0	4	0.51994	4	0.51994	0.38835	2
LM410	1.10256	0.699538	0.932161	1.10723	0.890907	2.3214	0.726699	0.042834	1.74763	1.75435	0.700319	0	0	0	0	0	0	0	0	3
LM411	1.18532	0.423049	0.557693	2.38166	0.509117	22.238	0.089755	0.056048	1.61292	1.69969	0.069929	9	161.222	1816.5	5	0.690717	12	0.572593	0.359633	1
LM412	1.325	0.643868	0.926248	1.20615	0.855235	3.0771	0.587875	0.05087	1.61384	1.7792	0.625431	0	0	0	0	0	0	0	0	3
LM413	1.35492	0.599763	0.847946	1.5709	0.775131	6.2061	0.314108	0.029551	1.66583	1.72634	0.448938	0	0	0	3	0.694069	6	0.474719	0.274611	2
LM414	1.07385	0.588142	0.805044	1.69298	0.774675	7.26201	0.270281	0.037656	1.62609	1.76385	0.398595	0	0	0	3	0.669485	7	0.444456	0.316484	2
LM415	1.16241	0.596128	0.804147	1.84787	0.763052	8.83673	0.223466	0.02484	1.66776	1.77272	0.440496	3	102	651.333	3	0.464937	14	0.334512	0.205422	1
LM416	1.33838	0.572622	0.801288	1.77363	0.73772	8.40941	0.234513	0.036287	1.67205	1.72356	0.354304	1	208	1365	5	0.591757	9	0.416066	0.29349	2
LM417	1.23055	0.741923	0.87455	1.36268	0.793421	4.45633	0.427284	0.026208	1.64077	1.84592	0.428958	1	158	417	2	0.38323	7	0.244833	0.213256	2
LM418	1.27391	0.557872	0.705718	1.93512	0.638726	11.6396	0.170569	0.064955	1.71834	1.71868	0.231066	0	0	0	6	0.642225	6	0.642225	0.475362	1
LM419	1.21902	0.740907	0.979368	1.04976	0.943591	1.77112	0.856263	0.015181	1.74977	1.84787	0.762301	0	0	0	0	0	1	1	0.178674	3
LM420	1.63708	0.475797	0.660517	2.28683	0.532605	19.5867	0.101845	0.039067	1.74299	1.79508	0.120094	3	167.333	1307.67	5	0.72533	11	0.518968	0.351443	1
LM421	1.02198	0.715083	0.955788	1.12118	0.917833	2.30536	0.730158	0.017133	1.68955	1.83584	0.783439	0	0	0	0	0	1	1	0.115385	3
LM422	1.03385	0.659945	0.941424	1.12887	0.886593	2.46979	0.69573	0.024478	1.68765	1.80475	0.624904	0	0	0	0	0	1	1	0.153846	3
LM423	1.05848	0.597461	0.842883	1.50039	0.77766	5.61137	0.345448	0.06684	1.64611	1.75289	0.405297	0	0	0	3	0.481616	5	0.472675	0.325146	2
LM424	1.00685	0.649473	0.869286	1.21927	0.833432	3.2608	0.560621	0.058541	1.50479	1.71786	0.607667	0	0	0	1	1	1	1	0.315068	2
LM425	1.375	0.503962	0.70366	2.26554	0.638329	16.0192	0.124365	0.0516	1.66383	1.80813	0.321058	0	0	0	8	0.614412	13	0.537324	0.312393	1
LM426	1.26902	0.4782	0.620824	2.30848	0.524176	20.2839	0.098362	0.041968	1.72108	1.74804	0.12573	3	197.333	1101.33	6	0.677148	7	0.620852	0.463822	1
LM427	1.30208	0.62694	0.8233	1.89173	0.771835	9.16392	0.215679	0.023059	1.73538	1.79063	0.391461	0	0	0	6	0.546975	14	0.384562	0.255952	2
LM428	0.969136	0.744472	0.982213	1.0354	0.950854	1.64818	0.886953	0.012552	1.64474	1.91469	0.754759	0	0	0	0	0	1	1	0.080679	3
LM429	1.38114	0.713767	0.970553	1.0861	0.904222	2.14235	0.766539	0.011817	1.70428	1.84331	0.642212	0	0	0	0	0	1	1	0.098232	3
LM430	1.05141	0.697607	0.931327	1.29303	0.902756	3.41088	0.539948	0.022651	1.67508	1.84455	0.658041	0	0	0	0	0	2	0.487259	0.244216	3
LM431	0.903399	0.593117	0.813912	1.73611	0.757277	7.83262	0.251247	0.026381	1.73471	1.78471	0.47272	0	0	0	4	0.662497	6	0.429551	0.318152	2
LM432	0.844991	0.71341	0.955011	1.18773	0.898918	2.77882	0.637209	0.016628	1.72495	1.78192	0.61638	0	0	0	0	0	4	0.230312	0.112975	2
LM433	1.06378	0.697273	0.892993	1.54639	0.860572	5.37138	0.35987	0.027566	1.68242	1.84999	0.567756	0	0	0	2	0.434274	5	0.303973	0.24898	2
LM434	1.17721	0.723511	0.957448	1.13862	0.919172	2.40513	0.708992	0.011648	1.78862	1.78988	0.706445	0	0	0	0	0	2	0.182918	0.094033	3
LM435	1.03196	0.646058	0.861701	1.45324	0.826682	4.90547	0.391441	0.048849	1.6312	1.85062	0.505884	0	0	0	3	0.459748	4	0.408029	0.315068	2
LM436	1.22991	0.726353	0.983242	1.03056	0.94017	1.65506	0.885243	0.009996	1.78252	1.80865	0.701453	0	0	0	0	0	0	0	0	3
LM437	1.48566	0.352562	0.539708	2.4007	0.450379	25.5542	0.078145	0.047588	1.61157	1.69988	0.122752	1	68	468	6	0.743704	11	0.541274	0.368503	1
LM438	1.50549	0.716785	0.946812	1.19529	0.844534	3.05626	0.591112	0.014458	1.77755	1.82037	0.521666	0	0	0	0	0	4	0.21658	0.096703	3
LM439	1.10811	0.798662	0.976773	1.03208	0.937061	1.67725	0.879715	0.012879	1.64922	1.89431	0.788023	0	0	0	0	0	0	0	0	3
LM440	1.27434	0.704994	0.912905	1.33584	0.866082	3.86186	0.485343	0.023362	1.69311	1.83285	0.640772	0	0	0	2	0.710863	5	0.470953	0.252507	2
LM441	1.13244	0.710735	0.909756	1.55822	0.865003	5.42979	0.356255	0.014918	1.75277	1.84637	0.550883	0	0	0	1	1	9	0.274958	0.14881	2
LM442	1.39375	0.52514	0.663691	2.4289	0.600071	19.6118	0.101715	0.060642	1.76611	1.77719	0.227867	1	134	992	6	0.695251	10	0.567611	0.391875	1
LM443	0.923977	0.374528	0.607192	1.89516	0.515962	13.8499	0.143657	0.071302	1.67428	1.69378	0.208274	1	128	508	3	0.827735	8	0.402935	0.287184	1
LM444	1.28758	0.690836	0.940577	1.16965	0.869973	2.78621	0.635905	0.024085	1.6313	1.80247	0.564134	0	0	0	0	0	1	1	0.143791	3
LM445	1.28613	0.638637	0.819002	1.63547	0.780518	6.70468	0.291808	0.029065	1.68464	1.82517	0.425851	0	0	0	4	0.49526	8	0.448152	0.307803	2
LM446	1.23849	0.643602	0.885266	1.28186	0.826014	3.70893	0.502695	0.036019	1.60539	1.75522	0.510466	0	0	0	2	0.453861	4	0.563986	0.294979	2
LM447	0.864362	0.3732	0.519171	2.35234	0.467205	23.6454	0.084432	0.089902	1.52718	1.71582	0.083906	1	93	409.5	5	0.641279	7	0.580359	0.460659	1
LM448	1.38662	0.643693	0.892087	1.38598	0.827471	4.4165	0.430763	0.015334	1.713	1.82831	0.447408	1	172	1526	3	0.656618	7	0.457253	0.231648	2
LM449	1.17582	0.707114	0.956805	1.25275	0.914665	3.11009	0.582815	0.014568	1.7821	1.802	0.751209	0	0	0	0	0	3	0.506742	0.124542	3
LM450	1.16968	0.711782	0.901294	1.43044	0.857805	4.55095	0.419227	0.03148	1.74699	1.75642	0.510826	0	0	0	3	0.551614	4	0.506296	0.314079	2
LM451	1.25648	0.744197	0.969208	1.12678	0.912081	2.36038	0.71838	0.01898	1.68276	1.85069	0.701449	0	0	0	0	0	1	1	0.161383	3
LM452	0.97191	0.491376	0.767682	1.55037	0.689693	6.82365	0.286936	0.027713	1.68561	1.69961	0.336567	0	0	0	2	0.623852	6	0.473586	0.253693	2
LM453	1.13647	0.647761	0.892007	1.38476	0.822568	4.43702	0.428964	0.021483	1.72028	1.8931	0.540454	0	0	0	1	1	5	0.392871	0.203132	2
LM454	1.07654	0.412776	0.60736	2.30966	0.522849	20.3565	0.098012	0.06263	1.58462	1.76876	0.253852	1	85	665.5	6	0.639236	9	0.523683	0.386283	1
LM455	1.16596	0.460848	0.679537	1.79823	0.61675	10.3898	0.190729	0.073229	1.61535	1.67445	0.21117	0	0	0	4	0.693512	4	0.693512	0.512766	1
LM456	1.38758	0.641694	0.856411	1.41896	0.782583	4.94338	0.388676	0.019332	1.73789	1.79569	0.315653	1	133	662.5	2	0.728348	6	0.418617	0.308351	2
LM457	1.13651	0.715412	0.91178	1.25082	0.86785	3.30278	0.554699	0.023092	1.64943	1.80145	0.59141	0	0	0	1	1	4	0.380399	0.250794	2
LM458	1.25835	0.504768	0.700476	2.22718	0.652058	15.1484	0.131455	0.043888	1.69786	1.72513	0.287581	1	244	1816	5	0.641321	11	0.470911	0.306945	1
LM459	1.25272	0.781554	0.988342	1.02576	0.936265	1.63662	0.889824	0.013485	1.6895	1.88098	0.699856	0	0	0	0	0	0	0	0	3
LM460	1.24706	0.542078	0.717568	2.51747	0.679811	18.5915	0.107266	0.064418	1.60797	1.78252	0.309404	2	158.5	724.75	5	0.689214	11	0.516888	0.375401	1
LM461	1.04533	0.700753	0.904181	1.35384	0.867184	3.97571	0.473123	0.025625	1.7207	1.82452	0.694163	0	0	0	0	0	9	0.209704	0.154863	2
LM462	0.978378	0.743298	0.985786	1.03064	0.941275	1.65143	0.886145	0.011196	1.68216	1.79323	0.698898	0	0	0	0	0	0	0	0	3
LM463	1.28525	0.704659	0.966391	1.03814	0.908224	1.82546	0.842721	0.018552	1.67328	1.80112	0.709009	0	0	0	0	0	0	0	0	3
LM464	1.13989	0.519767	0.656024	2.84936	0.615194	26.3565	0.075774	0.051846	1.71358	1.74146	0.205684	2	330.5	2978.75	5	0.788508	10	0.57961	0.419282	1
LM465	1.22646	0.719848	0.932311	1.17534	0.883203	2.76681	0.639338	0.015775	1.70589	1.87882	0.58503	0	0	0	1	1	3	0.38408	0.220526	2
LM466	1.13333	0.690839	0.936011	1.17755	0.893475	2.73878	0.64435	0.010475	1.68294	1.81965	0.688021	0	0	0	0	0	6	0.234407	0.144974	2
LM467	1.02387	0.78522	0.969209	1.12131	0.942761	2.21612	0.749806	0.015452	1.79446	1.8834	0.841987	0	0	0	0	0	0	0	0	3
LM468	1.22143	0.770463	0.970977	1.05862	0.92588	1.89231	0.826185	0.012891	1.73096	1.76882	0.739693	0	0	0	0	0	1	1	0.17619	3
LM469	1.37161	0.424931	0.68347	2.11921	0.570102	15.6915	0.126942	0.048973	1.68225	1.73119	0.204568	2	273.5	1203.25	5	0.692449	9	0.474953	0.327998	1
LM470	1.21839	0.685209	0.973052	1.02215	0.904657	1.73269	0.865867	0.070581	1.58628	1.77851	0.666952	0	0	0	0	0	0	0	0	3
LM471	1.20941	0.461639	0.640916	2.39418	0.598603	19.0992	0.10443	0.06504	1.64335	1.69272	0.249532	5	132	713.8	4	0.733091	9	0.462538	0.349804	1
LM472	1.17241	0.72821	0.904112	1.48642	0.85477	4.96842	0.38687	0.016683	1.77117	1.80054	0.63476	0	0	0	2	0.595225	8	0.333448	0.188218	2
LM473	1.19209	0.745453	0.986457	1.03667	0.945615	1.67654	0.879893	0.010668	1.70028	1.80599	0.733727	0	0	0	0	0	1	1	0.086629	3
LM474	1.126	0.489904	0.615312	2.18601	0.554894	17.1653	0.11612	0.050476	1.68562	1.73762	0.215966	5	187.2	1195.2	4	0.626146	9	0.470742	0.333778	1
LM475	1.02398	0.688452	0.940177	1.13721	0.908406	2.43695	0.702421	0.018249	1.7209	1.85962	0.724458	0	0	0	0	0	2	0.256017	0.136691	3
LM476	1.25217	0.633092	0.873958	1.39255	0.809083	4.57497	0.417227	0.040538	1.68482	1.74876	0.49347	0	0	0	1	1	6	0.442319	0.253623	2
LM477	1.20728	0.680692	0.915821	1.26507	0.870915	3.37929	0.544186	0.022065	1.69622	1.84589	0.695318	0	0	0	2	0.797203	2	0.797203	0.319328	3
LM478	1.2	0.752836	0.974018	1.04465	0.940633	1.74836	0.861948	0.014032	1.71347	1.87962	0.766583	0	0	0	0	0	1	1	0.14026	3
LM479	1.11991	0.630631	0.868236	1.36515	0.822597	4.29845	0.441395	0.020484	1.72432	1.76442	0.539814	1	94	707	1	1	6	0.417744	0.237687	2
LM480	1.08145	0.684441	0.906388	1.26888	0.843603	3.53412	0.523961	0.017883	1.74501	1.88736	0.552565	0	0	0	2	0.587402	3	0.695207	0.313725	2
LM481	0.980815	0.754639	0.943869	1.14007	0.909705	2.44923	0.699908	0.017691	1.67241	1.87262	0.663177	0	0	0	0	0	6	0.216544	0.128769	2
LM482	1.04607	0.533124	0.777322	2.09218	0.722699	12.0304	0.165105	0.046197	1.63763	1.78316	0.363758	0	0	0	4	0.539835	8	0.512736	0.323171	1
LM483	0.906931	0.607298	0.785287	1.37298	0.729936	4.96354	0.387221	0.01997	1.68887	1.87494	0.354152	0	0	0	2	0.76573	4	0.497918	0.389738	2
LM484	1.0917	0.675913	0.935251	1.11104	0.897176	2.32089	0.726809	0.032406	1.58411	1.88385	0.750622	0	0	0	0	0	0	0	0	3
LM485	1.02286	0.743941	0.982405	1.04039	0.953837	1.67124	0.881212	0.008644	1.71825	1.84981	0.802388	0	0	0	0	0	0	0	0	3
LM486	1.08961	0.47185	0.651357	2.30224	0.602071	17.5499	0.113592	0.056233	1.67074	1.71991	0.215408	4	240.5	1337.5	4	0.615264	10	0.44882	0.30998	1
LM487	1.20853	0.688133	0.915826	1.25533	0.867715	3.3321	0.550629	0.037785	1.56578	1.88165	0.55561	0	0	0	2	0.583333	2	0.583333	0.374408	2
LM488	1.21429	0.664805	0.911789	1.37489	0.865228	4.12721	0.457718	0.020686	1.67064	1.85474	0.586075	0	0	0	2	0.738654	5	0.525783	0.277249	2
LM489	1.32696	0.667883	0.905925	1.42826	0.838654	4.64971	0.411118	0.01576	1.80029	1.83261	0.522517	1	142	800	2	0.786463	4	0.451995	0.249565	2
LM490	1.13988	0.668034	0.861835	1.48846	0.834032	5.1174	0.376448	0.029976	1.64144	1.81333	0.565296	0	0	0	2	0.623507	5	0.528399	0.304762	2
LM491	0.918699	0.723496	0.954407	1.31376	0.913489	3.4925	0.529265	0.01895	1.71119	1.90467	0.632433	0	0	0	0	0	2	0.622837	0.24115	3
LM492	0.83004	0.796198	0.965513	1.05993	0.919422	1.92411	0.818386	0.025909	1.58807	1.90388	0.637519	0	0	0	0	0	0	0	0	3
LM493	0.871508	0.728191	0.9279	1.21673	0.890942	2.98872	0.601809	0.022253	1.70921	1.80415	0.712707	0	0	0	0	0	2	0.717857	0.182692	3
LM494	1.17343	0.727877	0.929826	1.271	0.890927	3.32577	0.551504	0.02742	1.75238	1.77807	0.570195	0	0	0	0	0	4	0.542697	0.210332	2
LM495	1.01754	0.725215	0.971263	1.0263	0.939828	1.62674	0.892274	0.026772	1.57528	1.88058	0.746076	0	0	0	0	0	0	0	0	3
LM496	0.84593	0.712429	0.927242	1.34175	0.898441	3.74021	0.499055	0.028717	1.68437	1.80211	0.600145	0	0	0	3	0.59127	4	0.443496	0.290378	2
LM497	1.24242	0.654379	0.88171	1.40945	0.820226	4.62784	0.412889	0.016964	1.68224	1.79306	0.478137	1	91	541.5	2	0.708128	7	0.379297	0.250541	2
LM498	1.11079	0.727171	0.962605	1.06502	0.919611	1.95545	0.810753	0.016726	1.64785	1.83218	0.705753	0	0	0	0	0	0	0	0	3
LM499	1.17523	0.639148	0.877141	1.44674	0.834898	4.80588	0.398887	0.028726	1.70181	1.79888	0.48962	0	0	0	3	0.533681	6	0.391327	0.236657	2
LM500	1.12779	0.639062	0.78207	1.93088	0.732612	10.0788	0.196501	0.033538	1.77823	1.77834	0.290647	5	154.8	946.8	3	0.481757	9	0.405669	0.251071	1
LM501	1.05596	0.767043	0.969173	1.13776	0.947881	2.29575	0.732241	0.011694	1.78156	1.80446	0.848531	0	0	0	0	0	1	1	0.068592	3
LM502	1.10345	0.710981	0.982083	1.02767	0.948211	1.60422	0.897836	0.021892	1.59394	1.74631	0.797955	0	0	0	0	0	0	0	0	3
LM503	1.24415	0.697639	0.924522	1.38573	0.875008	4.14799	0.455677	0.027952	1.78304	1.79477	0.621195	0	0	0	0	0	3	0.331501	0.176143	3
LM504	1.05016	0.651018	0.907255	1.25099	0.841724	3.42665	0.537854	0.025758	1.67167	1.77287	0.557344	0	0	0	0	0	5	0.316918	0.183072	2
LM505	1.15837	0.715233	0.97267	1.0322	0.933897	1.68998	0.876539	0.025726	1.53938	1.79493	0.750017	0	0	0	0	0	0	0	0	3
LM506	1.3502	0.458704	0.613329	2.22352	0.556212	17.7212	0.112501	0.037194	1.62963	1.73302	0.20372	2	120.5	1167.75	7	0.740184	11	0.586161	0.378139	1
LM507	1.13079	0.75444	0.951192	1.07991	0.900819	2.11682	0.772431	0.015526	1.71199	1.85964	0.703553	0	0	0	0	0	3	0.425442	0.163488	2
LM508	1.12734	0.793224	0.984465	1.02328	0.952094	1.55757	0.909258	0.019969	1.62343	1.78053	0.779453	0	0	0	0	0	0	0	0	3
LM509	1.135	0.746498	0.97708	1.03782	0.945926	1.68316	0.878241	0.027884	1.55011	1.8606	0.802084	0	0	0	1	1	1	1	2.03	3
LM510	1.14815	0.749592	0.947146	1.21129	0.917731	2.84617	0.625485	0.020899	1.69301	1.84431	0.730355	0	0	0	0	0	2	0.226039	0.139601	3
LM511	1.06989	0.758254	0.971461	1.05932	0.940395	1.84435	0.838031	0.015125	1.67183	1.85373	0.763302	0	0	0	0	0	1	1	0.145161	3
LM512	1.26225	0.654547	0.886815	1.37568	0.842741	4.25632	0.445309	0.023904	1.73645	1.8269	0.56827	0	0	0	3	0.603349	5	0.593717	0.266282	2
LM513	1.14953	0.704976	0.926429	1.39682	0.881834	4.18621	0.451968	0.020242	1.71453	1.89652	0.629596	0	0	0	1	1	5	0.419142	0.235514	2
LM514	1.63734	0.471012	0.677265	2.28934	0.557403	18.7521	0.106353	0.045817	1.6375	1.76853	0.160298	3	141.667	875.167	5	0.652658	12	0.551898	0.323677	1
LM515	1.10145	0.571918	0.740813	2.05874	0.700419	12.0194	0.165254	0.050505	1.6686	1.83542	0.226518	4	207	1355.25	5	0.469858	11	0.432349	0.291173	1
LM516	1.24069	0.46155	0.629307	2.51473	0.564675	22.3534	0.089293	0.085565	1.62109	1.76703	0.216517	3	219.667	2046.17	4	0.710646	8	0.51922	0.358166	1
LM517	1.44835	0.391592	0.529397	2.69987	0.473564	30.7524	0.064967	0.066319	1.65892	1.70497	0.182779	2	150.5	428.75	6	0.827924	9	0.785277	0.469353	1
LM518	1.44628	0.50928	0.65674	2.60065	0.596015	22.6512	0.088124	0.046672	1.71716	1.77434	0.13293	1	252	1267	6	0.749797	9	0.663969	0.439394	1
LM519	1.24434	0.492472	0.689806	1.67585	0.636017	8.7167	0.226464	0.067324	1.62157	1.67322	0.367697	0	0	0	4	0.612662	5	0.567853	0.448869	1
LM520	1.11726	0.39016	0.566257	2.29936	0.521324	20.2337	0.098604	0.057738	1.63336	1.79697	0.221981	1	104	444	4	0.805906	8	0.73403	0.410398	1
LM521	1.36604	0.377679	0.569556	2.63644	0.506585	27.4055	0.072881	0.055581	1.68536	1.71492	0.110122	1	120	437	7	0.796229	9	0.696277	0.446541	1
LM522	1.38487	0.412692	0.584872	2.47047	0.517568	23.5417	0.084803	0.084252	1.5867	1.73469	0.232655	0	0	0	5	0.743566	7	0.677927	0.459586	1
LM523	1.40491	0.416301	0.611192	2.13818	0.545475	16.7029	0.119312	0.066686	1.61255	1.7365	0.217264	0	0	0	5	0.748001	7	0.687253	0.469763	1
LM524	2.23288	0.350384	0.571396	1.8566	0.371488	18.5036	0.107773	0.089732	1.52572	1.70419	0.122774	0	0	0	6	0.749831	6	0.749831	0.519026	1
LM525	1.45622	0.410051	0.608023	2.21983	0.530751	18.5146	0.107709	0.102959	1.5272	1.66372	0.198906	0	0	0	7	0.698684	7	0.698684	0.489796	1
LM526	1.16309	0.48813	0.663552	1.82744	0.62002	10.6787	0.18566	0.067971	1.63767	1.68009	0.271897	0	0	0	5	0.72737	6	0.661738	0.494993	1
LM527	1.19504	0.473294	0.632403	2.21403	0.590188	16.551	0.120399	0.067943	1.68394	1.71796	0.216735	0	0	0	4	0.773429	7	0.623111	0.467072	1
LM528	1.29756	0.699963	0.976739	1.0399	0.914251	1.8145	0.845446	0.028348	1.60713	1.73077	0.661624	0	0	0	1	1	1	1	2.33171	3
LM529	1.04878	0.749592	0.984268	1.04456	0.958372	1.68272	0.87835	0.020029	1.63058	1.78409	0.813577	0	0	0	0	0	0	0	0	3
LM530	1.0265	0.761825	0.983199	1.03935	0.943685	1.70183	0.87358	0.010654	1.67463	1.80481	0.733754	0	0	0	0	0	1	1	0.113074	3
LM531	1.01003	0.762597	0.987467	1.02487	0.948024	1.58496	0.902571	0.019881	1.64136	1.79665	0.811619	0	0	0	0	0	0	0	0	3
LM532	1.26615	0.787646	0.981035	1.03395	0.928207	1.72315	0.86825	0.010142	1.69949	1.84676	0.694893	0	0	0	0	0	2	0.168088	0.076321	3
LM533	1.30959	0.653276	0.987643	1.00892	0.848185	1.86364	0.833255	0.015389	1.588	1.85356	0.532211	0	0	0	0	0	0	0	0	3
LM534	1.0181	0.762071	0.990304	1.01672	0.977396	1.40196	0.945515	0.026073	1.57073	1.88368	0.907617	0	0	0	0	0	0	0	0	3
LM535	1.01842	0.769564	0.98715	1.04065	0.962972	1.63911	0.889205	0.011035	1.69095	1.79117	0.824174	0	0	0	0	0	0	0	0	3
LM536	1.10556	0.757077	0.975749	1.08115	0.943097	1.97165	0.80683	0.016686	1.66496	1.84758	0.799595	0	0	0	0	0	1	1	0.144444	3
LM537	1.39796	0.777894	0.987449	1.03955	0.919375	1.79319	0.850754	0.026259	1.58708	1.73817	0.638125	0	0	0	0	0	0	0	0	3
LM538	1.30578	0.471323	0.629251	2.40601	0.578437	19.9656	0.099922	0.0434	1.68335	1.7445	0.060091	2	138	826	5	0.722477	9	0.638091	0.422865	1
LM539	1.22309	0.426898	0.608985	2.40647	0.563594	20.5019	0.09732	0.046794	1.67596	1.75049	0.085474	5	335.4	3600.9	5	0.686189	12	0.521485	0.300052	1
LM540	1.47442	0.622768	0.843911	1.75775	0.753364	8.07858	0.243832	0.017382	1.69265	1.83871	0.231502	0	0	0	4	0.534784	8	0.46628	0.306589	2
LM541	1.26698	0.38037	0.518612	3.3776	0.464016	49.1513	0.040674	0.066333	1.61145	1.72712	0.041212	3	144.333	767.167	2	0.747769	10	0.420301	0.249605	1
LM542	1.04	0.545403	0.757093	2.43292	0.712227	16.561	0.120327	0.05333	1.72104	1.81061	0.360351	1	226	1346	3	0.713966	11	0.446692	0.292727	1
LM543	1.17671	0.7062	0.890142	1.47074	0.821484	5.06895	0.379778	0.018969	1.66081	1.79572	0.342666	1	116	769	3	0.688848	7	0.385291	0.28215	2
LM544	1.39344	0.579822	0.850776	1.60679	0.742803	6.80448	0.28771	0.047482	1.70199	1.76471	0.457356	0	0	0	1	1	5	0.451246	0.255738	2
LM545	1.12687	0.778788	0.985244	1.0039	0.959892	1.36981	0.952455	0.037568	1.42024	1.74254	0.814034	0	0	0	0	0	0	0	0	3
LM546	1.3576	0.68536	0.939701	1.22858	0.860913	3.19338	0.570365	0.014922	1.66944	1.80502	0.433141	0	0	0	1	1	6	0.269235	0.168451	2
LM547	1.36304	0.611417	0.822935	1.62143	0.741193	6.95017	0.281926	0.024741	1.73226	1.78118	0.194785	1	256	1020	3	0.867251	7	0.562116	0.361491	2
LM548	1.29195	0.391223	0.54415	3.58359	0.491218	52.2678	0.03825	0.06945	1.71135	1.72184	0.141609	1	122	420	7	0.794976	11	0.672694	0.463697	1
LM549	1.22647	0.583065	0.762287	1.71854	0.686671	8.48418	0.232503	0.035891	1.65353	1.7908	0.178064	0	0	0	4	0.627618	6	0.583651	0.441176	2
LM550	1.40807	0.542676	0.759176	1.68536	0.675207	8.29294	0.237713	0.027211	1.75297	1.7551	0.255278	1	86	387	4	0.687249	8	0.465387	0.334081	2
LM551	1.39286	0.749479	0.988658	1.03373	0.920066	1.75214	0.861004	0.015952	1.67516	1.85898	0.633953	0	0	0	0	0	0	0	0	3
LM552	1.12048	0.413919	0.549338	3.18425	0.509892	39.7459	0.050288	0.087886	1.61126	1.77708	0.135033	1	304	1825	8	0.675312	11	0.55041	0.421468	1
LM553	1.18633	0.703977	0.981635	1.02768	0.92336	1.69896	0.874296	0.0352	1.4758	1.7865	0.670394	0	0	0	0	0	0	0	0	3
LM554	1.2234	0.690165	0.914927	1.59308	0.861065	5.71995	0.339284	0.020642	1.78963	1.7892	0.601054	0	0	0	0	0	6	0.328876	0.175177	2
LM555	1.28983	0.568547	0.753662	1.90903	0.664977	10.869	0.182465	0.028369	1.66544	1.76882	0.303014	1	81	353.5	5	0.612289	12	0.442169	0.259757	2
LM556	1.07333	0.464972	0.583351	2.84484	0.544319	29.7031	0.067257	0.051112	1.64525	1.74567	0.097318	1	453	7160.5	5	0.755464	10	0.559155	0.373333	1
LM557	1.29787	0.488176	0.728488	1.76494	0.639624	9.63635	0.205336	0.066276	1.56968	1.70616	0.293889	0	0	0	3	0.773656	5	0.569309	0.471489	2
LM558	1	0.596476	0.821852	1.72039	0.755053	7.71013	0.255108	0.041248	1.64176	1.79861	0.428748	1	96	355	2	0.451852	7	0.422527	0.252656	2
LM559	1.41784	0.407316	0.527597	3.58274	0.468717	54.7526	0.036516	0.088899	1.63039	1.694	0.054682	1	73	402.5	7	0.842636	14	0.562287	0.429577	1
LM560	1.18618	0.730994	0.980042	1.06652	0.943847	1.87774	0.829773	0.011591	1.6945	1.80231	0.771913	0	0	0	0	0	2	0.41384	0.115163	3
LM561	1.04211	0.675027	0.897316	1.40857	0.841233	4.49459	0.423991	0.023027	1.65582	1.84118	0.54774	0	0	0	2	0.732289	5	0.447741	0.291579	2
LM562	1.06113	0.431597	0.613983	2.39071	0.551019	20.6969	0.096408	0.065852	1.60204	1.77244	0.177321	3	124	993	5	0.667564	11	0.471118	0.316515	1
LM563	1.21239	0.693309	0.943939	1.11547	0.873231	2.44001	0.701793	0.020218	1.65465	1.8205	0.641097	0	0	0	0	0	1	1	0.117994	3
LM564	1.0549	0.780057	0.987697	1.06195	0.970167	1.75505	0.860277	0.011755	1.6783	1.81618	0.902527	0	0	0	0	0	0	0	0	3
LM565	1.06604	0.658856	0.859192	1.72864	0.810337	7.23706	0.271178	0.038394	1.68349	1.77932	0.391255	0	0	0	4	0.625628	7	0.531135	0.313567	2
LM566	1.18779	0.492494	0.707036	2.28904	0.654257	15.9545	0.124866	0.098681	1.60097	1.81275	0.412534	0	0	0	6	0.564367	10	0.544031	0.331455	2
LM567	1.12308	0.416571	0.574037	2.36601	0.53593	20.8428	0.095736	0.046369	1.62421	1.7247	0.132893	3	226.667	2477.67	4	0.712762	11	0.485245	0.273193	1
LM568	1.08007	0.475054	0.613284	3.18325	0.584457	34.6464	0.057678	0.063231	1.72937	1.74692	0.159368	3	265.667	1666.5	6	0.716465	13	0.545326	0.360634	1
LM569	1.36986	0.56291	0.764447	1.67769	0.68998	8.03421	0.245138	0.03369	1.64902	1.83153	0.372004	1	90	469	5	0.565534	8	0.462866	0.344521	2
LM570	1.08085	0.713587	0.958579	1.15553	0.919681	2.50442	0.688774	0.014632	1.72555	1.91589	0.711265	0	0	0	0	0	2	0.619385	0.242553	3
LM571	1.20915	0.747956	0.986308	1.07308	0.957677	1.87003	0.831677	0.013079	1.69219	1.79463	0.778219	0	0	0	0	0	1	1	0.095861	3
LM572	1	0.71243	0.943963	1.08815	0.911514	2.12813	0.769814	0.045573	1.57957	1.73304	0.774387	0	0	0	0	0	0	0	0	3
LM573	0.944186	0.516038	0.758857	1.95322	0.688397	10.993	0.180441	0.044078	1.64381	1.80501	0.386812	0	0	0	4	0.591658	5	0.448381	0.340887	2
LM574	1.37609	0.709963	0.962268	1.13236	0.884548	2.49906	0.689842	0.012833	1.66629	1.80827	0.538577	0	0	0	1	1	4	0.394724	0.191304	2
LM575	1.33674	0.594719	0.873081	1.26328	0.781544	3.82226	0.48973	0.028727	1.63863	1.76497	0.516088	0	0	0	2	0.655495	4	0.416206	0.316327	2
LM576	1.09198	0.719849	0.953652	1.31413	0.91261	3.49881	0.528454	0.020755	1.74525	1.88369	0.738889	0	0	0	0	0	3	0.182336	0.128931	3
LM577	1	0.700541	0.898055	1.459	0.82895	4.93314	0.389419	0.055031	1.59717	1.81191	0.569442	0	0	0	1	1	2	0.388515	0.352041	2
LM578	1.4058	0.703188	0.937444	1.19523	0.86191	2.97923	0.603339	0.026307	1.62254	1.78854	0.585738	0	0	0	0	0	0	0	0	3
LM579	1.02433	0.407563	0.570323	2.72073	0.531902	27.7976	0.071856	0.098921	1.63277	1.7604	0.070071	4	281.25	2425.88	5	0.613595	11	0.501092	0.330458	1
LM580	1.37736	0.724965	0.978059	1.06334	0.902808	2.00641	0.798462	0.012723	1.74149	1.78348	0.600517	0	0	0	0	0	0	0	0	3
LM581	0.942675	0.739585	0.970904	1.07032	0.932816	1.94097	0.814273	0.022156	1.61618	1.77154	0.754565	0	0	0	0	0	0	0	0	3
LM582	1.23881	0.707886	0.975495	1.0177	0.91541	1.66068	0.883844	0.026532	1.52899	1.86753	0.681295	0	0	0	0	0	0	0	0	3
LM583	1.55116	0.602563	0.80545	1.56617	0.713355	6.7284	0.290824	0.030287	1.65705	1.80287	0.340952	0	0	0	5	0.597168	8	0.460664	0.346535	2
LM584	1.17905	0.673931	0.917024	1.39015	0.858208	4.26939	0.444088	0.014515	1.71871	1.82256	0.52494	0	0	0	1	1	8	0.290362	0.1875	2
LM585	1.53509	0.470019	0.634421	2.63781	0.554247	25.0681	0.079656	0.060918	1.65453	1.66367	0.152478	1	82	394	7	0.769122	12	0.615291	0.459552	1
LM586	1.06918	0.425766	0.557982	2.76561	0.485761	31.4595	0.06351	0.077035	1.6405	1.82299	0.186872	3	286	2260.33	5	0.684741	12	0.461678	0.336478	1
LM587	1.25455	0.690399	0.951258	1.15834	0.876173	2.69114	0.653012	0.03311	1.68021	1.73843	0.587545	0	0	0	0	0	0	0	0	3
LM588	1.18592	0.587441	0.806533	1.87141	0.752424	9.20032	0.214846	0.038145	1.66344	1.81182	0.40409	0	0	0	3	0.639553	8	0.475526	0.292958	2
LM589	1.12367	0.660933	0.878248	1.41546	0.824794	4.64287	0.41167	0.017712	1.69575	1.78191	0.374026	2	177.5	1375.75	1	1	9	0.313757	0.19042	2
LM590	1.31105	0.468674	0.645761	2.21089	0.598532	16.2719	0.122449	0.061228	1.62465	1.77528	0.172541	2	259	1641	7	0.659971	10	0.613068	0.383721	1
LM591	1.38479	0.741349	0.929055	1.31702	0.86208	3.75801	0.497005	0.017784	1.67199	1.80822	0.39291	2	109.5	766.75	2	0.969055	5	0.370824	0.271141	2
LM592	1.1543	0.652666	0.933521	1.19447	0.872921	2.92735	0.611816	0.022885	1.66376	1.8024	0.621228	0	0	0	0	0	1	1	0.195846	3
LM593	1.04167	0.702708	0.882465	1.61441	0.823945	6.16418	0.316135	0.059035	1.65729	1.82133	0.505348	0	0	0	2	0.544624	3	0.495607	0.378472	2
LM594	1.10465	0.696206	0.987286	1.00946	0.94585	1.4782	0.928203	0.033579	1.58039	1.79582	0.745068	0	0	0	0	0	0	0	0	3
LM595	1.1347	0.61274	0.869751	1.25097	0.812232	3.57353	0.519026	0.018375	1.67611	1.87089	0.414877	0	0	0	2	0.672321	4	0.647227	0.318493	2
LM596	1.04	0.510174	0.666674	2.28888	0.626014	16.6776	0.119492	0.054363	1.62542	1.78822	0.270527	1	174	1827	4	0.729237	9	0.580567	0.364444	1
LM597	1.06333	0.62908	0.869609	1.2184	0.806594	3.38551	0.543347	0.026759	1.65311	1.77092	0.3953	0	0	0	2	0.652998	3	0.736359	0.326667	2
LM598	0.960177	0.452423	0.72856	2.17539	0.648656	14.5223	0.137069	0.056461	1.66665	1.79879	0.250466	5	128.8	602	3	0.499549	12	0.376117	0.223886	1
LM599	1.17729	0.36889	0.512055	2.84067	0.472505	34.1267	0.058555	0.068657	1.64824	1.69657	0.082676	1	77	359.5	7	0.839595	10	0.70307	0.469323	1
LM600	1.38147	0.62759	0.862591	1.37751	0.791316	4.57746	0.417021	0.022907	1.58558	1.85761	0.412968	0	0	0	2	0.772947	5	0.517833	0.337875	2
LM601	1.05783	0.683734	0.895772	1.44012	0.844194	4.70072	0.407046	0.024084	1.6929	1.86288	0.54548	0	0	0	1	1	5	0.359731	0.217831	2
LM602	1.20813	0.347928	0.510431	2.64924	0.446403	31.4128	0.063604	0.054188	1.63262	1.70313	0.053911	1	139	1311.5	6	0.8104	8	0.590792	0.43374	1
LM603	1.13371	0.716263	0.984715	1.04431	0.946796	1.72352	0.868157	0.011404	1.77513	1.79569	0.754593	0	0	0	0	0	0	0	0	3
LM604	1.28992	0.485061	0.644177	1.96491	0.604684	12.6911	0.156619	0.043826	1.61211	1.74013	0.096048	3	379	6384.17	6	0.735124	12	0.44466	0.311625	1
LM605	1.38113	0.648397	0.873081	1.53428	0.802478	5.69111	0.3409	0.038274	1.74909	1.7822	0.379942	0	0	0	2	0.441391	5	0.476411	0.315472	2
LM606	1.04546	0.741107	0.969983	1.08597	0.924902	2.06616	0.784267	0.01355	1.74772	1.80975	0.707498	0	0	0	0	0	1	1	0.130435	3
LM607	1.03752	0.779657	0.982039	1.09561	0.95942	2.00302	0.799274	0.011484	1.68376	1.79015	0.747929	0	0	0	0	0	1	1	0.168856	3
LM608	1.55685	0.400318	0.541545	3.2046	0.472223	43.4711	0.045983	0.09795	1.59568	1.64311	0.06588	0	0	0	8	0.764138	10	0.761069	0.553936	1
LM609	1.08571	0.609435	0.859999	1.34558	0.783095	4.39677	0.432507	0.021976	1.66182	1.85018	0.593622	0	0	0	2	0.722215	5	0.438014	0.250476	2
LM610	1.26569	0.592998	0.856353	1.44677	0.780371	5.17113	0.37282	0.020182	1.63787	1.77408	0.390002	1	123	885.5	2	0.885176	6	0.391502	0.24198	2
LM611	1.11653	0.697464	0.962467	1.22916	0.916335	2.9597	0.606507	0.021569	1.66615	1.8399	0.753912	0	0	0	0	0	1	1	0.157182	3
LM612	0.892537	0.710947	0.96235	1.12768	0.895935	2.42666	0.704536	0.024982	1.60258	1.77825	0.616672	0	0	0	0	0	0	0	0	3
LM613	1.23109	0.45087	0.576341	2.53398	0.539939	23.7423	0.084089	0.051565	1.60195	1.71822	0.222039	0	0	0	6	0.758673	12	0.596345	0.421218	1
LM614	1.32895	0.728504	0.940306	1.06332	0.888166	2.06077	0.785538	0.079041	1.6333	1.74478	0.627598	0	0	0	0	0	0	0	0	3
LM615	0.912226	0.397203	0.579958	1.96707	0.522441	14.7448	0.13502	0.079301	1.51812	1.67597	0.32956	2	99.5	826.75	5	0.562546	9	0.431059	0.339061	1
LM616	0.88255	0.647842	0.832456	1.35664	0.789039	4.43988	0.428715	0.037421	1.58546	1.73906	0.444971	0	0	0	2	0.539385	5	0.392253	0.301141	2
LM617	1.12397	0.726037	0.946525	1.16847	0.908754	2.62366	0.665599	0.020599	1.67003	1.84182	0.722548	0	0	0	0	0	2	0.495098	0.140496	3
LM618	1.1758	0.33946	0.49183	2.63766	0.443755	31.3243	0.063783	0.086664	1.63555	1.63728	0.100146	3	252.667	1270.67	5	0.715471	8	0.704615	0.417808	1
LM619	1.06554	0.790941	0.982979	1.1005	0.962039	2.02364	0.794345	0.013423	1.74067	1.93522	0.846167	0	0	0	0	0	0	0	0	3
LM620	1.1639	0.693963	0.885998	1.54574	0.826006	5.60691	0.345706	0.02186	1.73347	1.7932	0.555557	0	0	0	3	0.645148	8	0.453663	0.241183	2
LM621	1.21889	0.791337	0.974919	1.04425	0.93999	1.7481	0.862013	0.011702	1.73604	1.78579	0.767305	0	0	0	0	0	1	1	0.087558	3
LM622	1.23399	0.712983	0.974637	1.11071	0.929454	2.20012	0.753398	0.016266	1.62165	1.89057	0.732075	0	0	0	0	0	1	1	0.142857	3
LM623	0.960076	0.642672	0.856151	1.58396	0.804626	6.07157	0.320705	0.021223	1.72125	1.78419	0.526742	0	0	0	4	0.592725	9	0.443888	0.238064	2
LM624	1.24528	0.675209	0.920531	1.25846	0.862795	3.37481	0.544793	0.013616	1.68819	1.79404	0.556992	0	0	0	2	0.901806	5	0.332869	0.239245	2
LM625	1.10383	0.703051	0.877977	1.34623	0.835356	4.09484	0.46093	0.045211	1.60767	1.81655	0.452484	0	0	0	2	0.579807	3	0.529986	0.386157	2
LM626	0.996753	0.395416	0.601854	2.06189	0.544631	15.5476	0.128107	0.081495	1.57041	1.67931	0.27536	2	112.5	825.75	4	0.638718	7	0.660378	0.356445	1
LM627	1.21763	0.610872	0.842621	1.50716	0.763457	5.77754	0.336099	0.028058	1.7344	1.82384	0.390512	0	0	0	2	0.767462	3	0.522105	0.41506	2
LM628	1.23554	0.733758	0.980639	1.09092	0.918382	2.12007	0.771677	0.012742	1.67288	1.81143	0.658198	0	0	0	0	0	2	0.525059	0.107438	3
LM629	1.04092	0.784038	0.97825	1.05317	0.936557	1.81879	0.844377	0.010126	1.72713	1.82138	0.79681	0	0	0	0	0	1	1	0.081833	3
LM630	1.02433	0.509758	0.606446	2.27309	0.543046	18.9767	0.1051	0.072945	1.63056	1.79703	0.159448	5	261	1700.3	4	0.614962	9	0.527794	0.347662	1
LM631	1.15607	0.658367	0.835401	1.56082	0.786196	6.03153	0.32272	0.032848	1.67797	1.80893	0.480774	0	0	0	2	0.840219	4	0.563186	0.400289	2
LM632	1.05668	0.619375	0.847651	2.04977	0.780996	10.6657	0.185883	0.032032	1.71142	1.77456	0.348061	0	0	0	3	0.72079	5	0.492436	0.417004	2
LM633	1.2439	0.687943	0.875918	1.64537	0.823409	6.41992	0.304151	0.035865	1.67872	1.77636	0.422583	0	0	0	2	0.657892	5	0.499396	0.348432	2
LM634	1.13133	0.636828	0.833354	1.75244	0.791368	7.63033	0.257686	0.023916	1.7419	1.77726	0.424306	0	0	0	4	0.629759	7	0.49745	0.355937	2
LM635	0.986928	0.74834	0.986002	1.03734	0.949684	1.66587	0.882552	0.013104	1.71094	1.89766	0.677173	0	0	0	0	0	1	1	0.101545	3
LM636	1.07609	0.730937	0.966413	1.13277	0.904227	2.42594	0.704684	0.018326	1.69634	1.84028	0.663864	0	0	0	0	0	0	0	0	3
LM637	1.00158	0.759855	0.96582	1.11704	0.927061	2.24684	0.742967	0.011019	1.72169	1.81915	0.748447	0	0	0	0	0	2	0.207823	0.082409	3
LM638	1.15618	0.716389	0.915096	1.22933	0.85877	3.2078	0.568256	0.015657	1.72818	1.77866	0.579247	0	0	0	0	0	7	0.306194	0.191509	2
LM639	1.16393	0.733061	0.97009	1.05716	0.933523	1.85537	0.8353	0.032197	1.53934	1.83224	0.702403	0	0	0	0	0	1	1	0.240437	3
LM640	1.16879	0.738862	0.911792	1.27216	0.871453	3.42202	0.538467	0.02255	1.62138	1.81376	0.454913	0	0	0	2	0.526919	4	0.530359	0.329618	2
LM641	1.2574	0.682179	0.912272	1.46412	0.859095	4.78132	0.400764	0.01969	1.63307	1.768	0.411345	0	0	0	3	0.685235	6	0.438426	0.300683	2
LM642	1.39096	0.674678	0.891818	1.64118	0.811574	6.48344	0.30131	0.026599	1.68263	1.73592	0.310448	0	0	0	4	0.745795	6	0.552915	0.363475	2
LM643	1.17933	0.681736	0.960976	1.22188	0.909506	2.94333	0.609184	0.023602	1.6611	1.80618	0.705042	0	0	0	0	0	0	0	0	3
LM644	1.20707	0.700233	0.936978	1.28427	0.890451	3.41136	0.539884	0.013134	1.72545	1.81325	0.505827	1	138	733	1	1	9	0.245121	0.145155	2
LM645	1.14563	0.455042	0.647887	2.23285	0.594921	16.7007	0.119328	0.039337	1.6622	1.74226	0.116886	4	200.75	2330.62	4	0.704244	13	0.454638	0.262385	1
LM646	1.25284	0.688911	0.96451	1.2007	0.901277	2.84807	0.625159	0.021339	1.65307	1.84083	0.659318	0	0	0	0	0	1	1	0.107955	3
LM647	1.04396	0.457846	0.582636	2.54447	0.541166	23.8854	0.083587	0.061464	1.6289	1.81311	0.196734	3	140.333	753.167	4	0.770268	9	0.556848	0.385348	1
LM648	1.02749	0.776586	0.979847	1.11325	0.950641	2.14005	0.767068	0.011939	1.71124	1.79786	0.766259	0	0	0	0	0	1	1	0.109966	3
LM649	1.2027	0.667358	0.923291	1.2575	0.87513	3.31194	0.553422	0.016571	1.62736	1.76793	0.653399	0	0	0	1	1	6	0.389975	0.202703	2
LM650	1.1844	0.715431	0.959613	1.27065	0.915419	3.21656	0.566982	0.027395	1.75133	1.79081	0.703903	0	0	0	0	0	2	0.405882	0.14539	3
LM651	1.25893	0.48817	0.590773	2.31277	0.545293	19.5674	0.101945	0.052535	1.66201	1.71683	0.143678	2	339.5	1788.75	6	0.711086	12	0.521132	0.382812	1
LM652	1.07285	0.71639	0.888297	1.21867	0.829251	3.27671	0.558364	0.017785	1.63514	1.89969	0.279014	1	192	984	1	1	5	0.369138	0.243709	2
LM653	1.14865	0.753768	0.983815	1.05378	0.9483	1.7803	0.853969	0.009439	1.73086	1.81725	0.744382	0	0	0	0	0	1	1	0.10473	3
LM654	1.10959	0.765404	0.982453	1.03277	0.942204	1.66264	0.883357	0.012054	1.71757	1.90787	0.770692	0	0	0	0	0	1	1	0.105023	3
LM655	1.03435	0.738895	0.957214	1.14464	0.916618	2.45072	0.699602	0.027181	1.7253	1.74992	0.711561	0	0	0	0	0	0	0	0	3
LM656	1.01241	0.701084	0.953553	1.14224	0.861725	2.65089	0.660475	0.019874	1.67076	1.85149	0.585767	0	0	0	0	0	1	1	0.094293	3
LM657	1.23243	0.647677	0.894085	1.54188	0.832359	5.53163	0.350115	0.028176	1.69818	1.84551	0.536649	0	0	0	1	1	6	0.350819	0.210811	2
LM658	1.96491	0.659774	0.861741	1.43558	0.67614	5.9273	0.328083	0.051256	1.57622	1.72037	0.417279	0	0	0	2	0.702894	3	0.610443	0.436647	2
LM659	1.04014	0.480033	0.639395	2.6305	0.601825	22.9516	0.086975	0.045378	1.6345	1.7337	0.119852	2	209	2061.5	5	0.755094	12	0.492127	0.320244	1
LM660	0.936747	0.500126	0.669064	2.52612	0.62936	20.2292	0.098626	0.091346	1.63419	1.72046	0.252427	2	190	1344.5	4	0.599822	8	0.500955	0.359325	1
LM661	1.0813	0.451556	0.585006	2.58969	0.535858	24.9909	0.079901	0.071417	1.58987	1.75536	0.266077	0	0	0	4	0.801348	8	0.626503	0.418699	1
LM662	1.18737	0.334886	0.490195	2.52	0.442955	28.6381	0.069752	0.066822	1.62801	1.66197	0.153908	0	0	0	5	0.844655	8	0.687598	0.446842	1
LM663	1.33962	0.416082	0.570735	2.29793	0.526504	20.0088	0.099707	0.049888	1.6737	1.72099	0.171964	0	0	0	6	0.79167	10	0.664193	0.411321	1
LM664	0.997326	0.457743	0.630191	2.07016	0.568386	15.0131	0.132628	0.057348	1.58741	1.75731	0.185984	0	0	0	5	0.710214	7	0.631416	0.418231	1
LM665	1.04739	0.368886	0.537938	2.55926	0.485723	26.9322	0.074158	0.075371	1.62331	1.75326	0.211442	0	0	0	4	0.812557	9	0.662083	0.373354	1
LM666	1.14203	0.375071	0.536689	2.82489	0.499373	31.9287	0.062578	0.066027	1.65711	1.67895	0.112838	0	0	0	7	0.793148	8	0.737626	0.488964	1
LM667	1.36381	0.412027	0.541875	2.81064	0.495974	31.8238	0.062784	0.054944	1.68694	1.71848	0.133184	0	0	0	6	0.792954	11	0.532224	0.400424	1
LM668	1.14261	0.439463	0.552046	2.73164	0.483193	30.8532	0.064755	0.054675	1.72351	1.71509	0.148336	2	417	6846.5	3	0.9139	9	0.506946	0.323478	1
LM669	1.3664	0.411087	0.575243	2.59055	0.516549	25.9453	0.076971	0.052481	1.67941	1.73356	0.179138	0	0	0	6	0.759995	8	0.644	0.45496	1
LM670	1.23577	0.410369	0.611274	2.16285	0.546088	17.0739	0.116737	0.091727	1.55405	1.68032	0.233756	0	0	0	5	0.6911	8	0.643325	0.412602	1
LM671	1.10819	0.50054	0.656909	2.10755	0.603519	14.6513	0.135873	0.063904	1.65975	1.76236	0.118522	1	372	2366	5	0.626419	7	0.545907	0.364244	1
LM672	1.20522	0.420221	0.591537	2.26401	0.548458	18.6378	0.107001	0.088135	1.56957	1.66984	0.227558	0	0	0	4	0.765076	7	0.631736	0.449893	1
LM673	1.14865	0.69486	0.978995	1.02873	0.928221	1.68772	0.877101	0.026769	1.57526	1.89133	0.711942	0	0	0	0	0	0	0	0	3
LM674	1.26911	0.760083	0.974344	1.09342	0.911172	2.16161	0.762129	0.017121	1.83255	1.83779	0.639243	0	0	0	0	0	0	0	0	3
LM675	1.00952	0.772741	0.984055	1.06313	0.963289	1.78706	0.852282	0.009638	1.7355	1.82318	0.824273	0	0	0	0	0	1	1	0.073016	3
LM676	1.3545	0.778997	0.958223	1.23311	0.904801	3.03121	0.59504	0.018061	1.70994	1.81572	0.657786	0	0	0	0	0	1	1	0.10582	3
LM677	0.979656	0.71914	0.980009	1.043	0.943601	1.72653	0.867406	0.009893	1.7215	1.81046	0.754833	0	0	0	0	0	1	1	0.063898	3
LM678	0.990228	0.662802	0.907954	1.28191	0.864532	3.51723	0.526101	0.030861	1.66184	1.75264	0.616081	0	0	0	0	0	3	0.517143	0.173246	3
LM679	1.70677	0.721275	0.967521	1.25284	0.839618	3.44892	0.534921	0.017257	1.74354	1.79753	0.526681	0	0	0	0	0	2	0.137959	0.102757	3
LM680	1.06464	0.709417	0.875049	1.68589	0.788829	7.06463	0.27754	0.024325	1.76002	1.76007	0.025623	1	512	1881	1	1	7	0.490444	0.185769	3
LM681	1.31818	0.65845	0.935047	1.19071	0.833722	3.07605	0.588038	0.031988	1.71055	1.7772	0.57887	0	0	0	0	0	1	1	0.198347	3
LM682	1.3901	0.526896	0.657959	2.73303	0.590219	25.2711	0.079018	0.044858	1.73297	1.78665	0.121395	2	153.5	1060.75	6	0.729187	12	0.576472	0.390099	1
LM683	1.03161	0.428915	0.603866	3.53769	0.557504	44.8751	0.044546	0.050685	1.70928	1.78361	0.159407	1	160	765	2	0.925742	11	0.447564	0.209171	1
LM684	1.27559	0.691068	0.919702	1.37731	0.877053	4.08079	0.462338	0.013583	1.74721	1.83437	0.355188	1	387	3546.5	0	0	10	0.2998	0.182992	2
LM685	1.26885	0.393489	0.547687	2.93483	0.475039	36.2356	0.055152	0.0538	1.73145	1.72593	0.061161	1	254	1589	4	0.863198	7	0.74105	0.435597	1
LM686	1.38557	0.414436	0.563189	2.43599	0.50864	23.29	0.085716	0.049514	1.60791	1.73165	0.223079	1	218	2865	6	0.66394	13	0.45309	0.32958	1
LM687	1.26886	0.718197	0.888329	1.72833	0.838636	6.98055	0.280749	0.021196	1.77376	1.80621	0.193026	1	175	770.5	3	0.743309	6	0.494912	0.377176	2
LM688	1.35729	0.624698	0.850523	2.02712	0.777452	10.4756	0.189197	0.027868	1.76199	1.81125	0.410114	0	0	0	3	0.726446	10	0.417016	0.252295	2
LM689	1.09532	0.763399	0.984249	1.06567	0.945136	1.86776	0.832238	0.010263	1.71784	1.8047	0.782461	0	0	0	0	0	0	0	0	3
LM690	1.20724	0.675043	0.901928	1.37202	0.838419	4.25549	0.445387	0.013543	1.7941	1.81929	0.496605	0	0	0	1	1	9	0.378821	0.194079	2
LM691	1.59459	0.644495	0.854441	1.49559	0.750308	5.78961	0.335439	0.016482	1.71204	1.81286	0.230978	0	0	0	3	0.818527	5	0.691934	0.456371	2
LM692	1.28136	0.487537	0.610772	2.57379	0.554425	23.8545	0.083695	0.041511	1.67165	1.75577	0.104779	2	328	3977	6	0.785966	12	0.574118	0.397175	1
LM693	1.06295	0.536311	0.746885	2.05626	0.68954	12.1818	0.163081	0.048767	1.63449	1.82	0.304885	1	224	1100	3	0.638942	9	0.452702	0.263115	2
LM694	1.17002	0.672189	0.828195	2.13567	0.768955	11.7782	0.16859	0.03414	1.70686	1.77037	0.392749	0	0	0	4	0.583448	6	0.563596	0.383296	2
LM695	1.1752	0.707682	0.957899	1.27466	0.913701	3.24858	0.562365	0.015828	1.75262	1.81597	0.728268	0	0	0	0	0	3	0.228764	0.103675	3
LM696	1.23473	0.367563	0.499457	2.98041	0.451987	39.2801	0.050883	0.070385	1.58999	1.68736	0.068663	1	455	6280.5	6	0.839724	10	0.670823	0.453817	1
LM697	1.36539	0.719867	0.979409	1.02003	0.920844	1.65589	0.885035	0.02528	1.62712	1.73863	0.691851	0	0	0	0	0	0	0	0	3
LM698	1.48008	0.70385	0.928223	1.44567	0.850861	4.69979	0.407119	0.017968	1.76486	1.82853	0.515967	0	0	0	0	0	10	0.333183	0.144235	2
LM699	1.42405	0.652349	0.823326	2.376	0.741439	15.1622	0.131335	0.031545	1.75681	1.80599	0.26936	0	0	0	5	0.598692	11	0.42322	0.315689	2
LM700	1.1588	0.441317	0.593496	2.9159	0.556842	30.5054	0.065492	0.038488	1.69425	1.77394	0.097254	0	0	0	3	0.879545	7	0.649401	0.3458	1
LM701	1.31073	0.639741	0.816364	1.92952	0.77097	9.55341	0.20708	0.024214	1.76707	1.79425	0.278118	1	118	726	3	0.690997	9	0.447682	0.303829	2
LM702	1.27533	0.679583	0.872333	1.60262	0.818791	6.10993	0.318796	0.032172	1.72836	1.87337	0.384256	2	241	853	3	0.486236	7	0.388677	0.293878	2
LM703	0.998252	0.472888	0.614907	2.8102	0.566833	27.8284	0.071776	0.061074	1.69975	1.72344	0.172124	4	345	3051	4	0.641542	10	0.441396	0.309632	1
LM704	1.27818	0.76944	0.981926	1.05384	0.931926	1.83993	0.839128	0.010151	1.72251	1.81965	0.678471	0	0	0	0	0	2	0.234912	0.070909	3
LM705	1.41812	0.599731	0.801093	1.6922	0.719302	7.8344	0.251192	0.039298	1.6781	1.76384	0.394572	0	0	0	2	0.67784	7	0.43095	0.289696	2
LM706	1.12637	0.437515	0.621317	2.41269	0.571502	20.3219	0.098178	0.046722	1.61672	1.72161	0.224358	3	201.333	1692.33	5	0.765758	12	0.531572	0.322039	1
LM707	1.34162	0.684735	0.954619	1.38797	0.881012	4.1312	0.457324	0.017671	1.75105	1.81368	0.626349	0	0	0	0	0	2	0.250921	0.163561	3
LM708	1.07491	0.655992	0.948757	1.16948	0.894878	2.68413	0.654302	0.02992	1.62363	1.73584	0.732176	0	0	0	0	0	1	1	0.157303	3
LM709	1.29167	0.592298	0.759829	1.7931	0.696466	9.12334	0.216615	0.048442	1.63024	1.75088	0.324523	0	0	0	4	0.577765	7	0.493722	0.365801	2
LM710	1.16667	0.566181	0.805038	1.5341	0.740025	6.19919	0.314441	0.077636	1.55801	1.72807	0.385778	0	0	0	2	0.88	4	0.488227	0.346154	2
LM711	1.18914	0.430069	0.555105	2.52063	0.524341	24.1931	0.082527	0.051463	1.59047	1.72065	0.170678	1	196	1299	5	0.829312	12	0.512693	0.371563	1
LM712	1.18535	0.411938	0.588604	3.49153	0.547596	44.5023	0.044919	0.057555	1.74455	1.74884	0.111854	1	225	878.5	6	0.805742	12	0.562676	0.360737	1
LM713	1.32979	0.654165	0.842497	1.99535	0.767654	10.2756	0.19281	0.027659	1.76603	1.79487	0.406296	0	0	0	4	0.481542	10	0.394713	0.257872	2
LM714	1.22772	0.747335	0.965439	1.1927	0.92357	2.71172	0.649248	0.01614	1.75033	1.89791	0.699448	0	0	0	0	0	2	0.377756	0.111386	3
LM715	1.17959	0.740075	0.965712	1.30451	0.932167	3.3529	0.547773	0.016231	1.75347	1.81003	0.758567	0	0	0	0	0	4	0.095658	0.083673	3
LM716	1.08113	0.783156	0.990219	1.02918	0.971104	1.52627	0.916817	0.009094	1.7272	1.81929	0.853361	0	0	0	0	0	0	0	0	3
LM717	1.11135	0.586992	0.83074	1.57735	0.776495	6.24832	0.312092	0.025594	1.70062	1.74876	0.486171	0	0	0	3	0.676225	8	0.372249	0.233718	2
LM718	1.09174	0.583014	0.876514	1.68846	0.785482	7.11849	0.275521	0.024099	1.74345	1.75734	0.535348	0	0	0	2	0.813798	4	0.419907	0.242202	2
LM719	1.37355	0.632109	0.86641	1.44433	0.791601	5.07348	0.379465	0.02061	1.72703	1.76511	0.417535	0	0	0	3	0.650599	5	0.57166	0.381439	2
LM720	1.19829	0.703025	0.946215	1.23791	0.895766	3.09876	0.584544	0.016039	1.75851	1.79001	0.718088	0	0	0	0	0	5	0.283935	0.10064	3
LM721	1.07865	0.684486	0.900042	1.32684	0.861633	3.82498	0.489426	0.048006	1.78578	1.80347	0.515213	0	0	0	1	1	3	0.349062	0.273408	2
LM722	1.21956	0.712825	0.982665	1.03841	0.932153	1.73829	0.864465	0.010385	1.69814	1.81386	0.752049	0	0	0	0	0	1	1	0.070111	3
LM723	1.36348	0.339377	0.486812	2.90231	0.431172	39.0464	0.051188	0.058033	1.59312	1.72106	0.042512	1	322	4763	5	0.805014	8	0.604822	0.38526	1
LM724	1.56787	0.674528	0.936485	1.35804	0.821216	4.25663	0.44528	0.017487	1.75559	1.805	0.529333	0	0	0	0	0	6	0.232207	0.098793	3
LM725	1.20181	0.737488	0.957229	1.41008	0.9238	4.05828	0.46461	0.019899	1.72293	1.77714	0.699877	0	0	0	1	1	2	0.694001	0.310658	3
LM726	1.24029	0.735936	0.968241	1.09532	0.923952	2.12671	0.770142	0.013857	1.62373	1.90427	0.725661	0	0	0	0	0	2	0.468502	0.223301	3
LM727	1.42604	0.639213	0.782011	1.85017	0.713708	9.48711	0.208496	0.035347	1.68577	1.83359	0.356689	0	0	0	4	0.708343	8	0.482728	0.380178	2
LM728	1.18808	0.713776	0.925101	1.65162	0.865159	6.14325	0.317157	0.019281	1.77472	1.80254	0.397409	0	0	0	1	1	7	0.340686	0.203246	2
LM729	1.62843	0.507113	0.679113	2.52148	0.578779	21.9243	0.091034	0.044951	1.69235	1.73211	0.106955	0	0	0	8	0.707911	12	0.620162	0.448462	1
LM730	1.30595	0.365545	0.492694	2.84003	0.445414	36.1894	0.055223	0.072875	1.65141	1.70676	0.119058	3	245	2379.17	7	0.773605	10	0.624643	0.458316	1
LM731	1.25648	0.712238	0.954842	1.2272	0.910542	2.97142	0.604602	0.019814	1.68207	1.87835	0.691086	0	0	0	0	0	1	1	0.098446	3
LM732	1.10764	0.654171	0.874411	1.61014	0.834579	6.04751	0.321912	0.021314	1.69927	1.806	0.432983	2	151	782.5	2	0.452889	10	0.337435	0.190278	2
LM733	1.18136	0.609647	0.847689	1.92397	0.766828	9.54981	0.207157	0.023482	1.78095	1.80374	0.355053	0	0	0	4	0.6434	9	0.385973	0.26403	2
LM734	1.34286	0.466211	0.665397	2.15318	0.606666	15.2184	0.130855	0.054	1.61943	1.68024	0.173333	2	259.5	1808.75	6	0.693214	9	0.567272	0.400577	2
LM735	1.46863	0.639451	0.885785	1.7703	0.792105	7.78455	0.252748	0.026238	1.78151	1.83522	0.375693	1	428	1790	2	0.97018	8	0.360439	0.278922	2
LM736	1.14191	0.689235	0.953071	1.08121	0.905269	2.10841	0.774382	0.022779	1.61192	1.78113	0.697832	0	0	0	0	0	1	1	0.165017	3
LM737	1.36111	0.615859	0.845767	1.6577	0.760173	7.08877	0.276632	0.041365	1.62295	1.76766	0.322753	0	0	0	3	0.545292	7	0.445818	0.294643	2
LM738	0.991304	0.718078	0.967647	1.18253	0.938559	2.59441	0.671173	0.031867	1.66477	1.8808	0.701335	0	0	0	0	0	0	0	0	3
LM739	1.27523	0.624744	0.873453	1.27665	0.809298	3.76194	0.496554	0.01763	1.717	1.75277	0.436568	0	0	0	2	0.661005	5	0.536197	0.282569	2
LM740	1.2094	0.421793	0.606881	2.47385	0.552816	22.0957	0.09033	0.053236	1.65091	1.70261	0.069022	1	379	3536.5	5	0.889117	10	0.598501	0.416667	1
LM741	1.20536	0.685013	0.930417	1.31537	0.875021	3.68316	0.505732	0.013297	1.78399	1.81139	0.467091	0	0	0	2	0.826887	5	0.630301	0.276429	2
LM742	1.28256	0.490237	0.643541	2.29185	0.586389	17.859	0.111639	0.048262	1.62318	1.76106	0.145867	3	381	5525.83	7	0.632053	12	0.531449	0.354709	1
LM743	0.973171	0.613234	0.839862	1.53957	0.772219	5.97144	0.325791	0.030353	1.82127	1.82056	0.514103	1	146	820	1	1	5	0.418341	0.262657	2
LM744	1.24159	0.31806	0.516567	2.84093	0.45623	35.3524	0.056528	0.049851	1.63182	1.7013	0.11615	0	0	0	7	0.877378	10	0.796034	0.396636	1
LM745	1.20996	0.718932	0.978802	1.03899	0.931269	1.74539	0.862691	0.011747	1.73801	1.78801	0.691393	0	0	0	0	0	1	1	0.142857	3
LM746	1.12779	0.42446	0.556441	2.64272	0.526215	26.5064	0.075346	0.057268	1.65407	1.70994	0.113847	2	263	2687	4	0.862665	11	0.563794	0.377651	1
LM747	1.16061	0.642377	0.854092	1.81606	0.802777	8.09308	0.243409	0.039722	1.6534	1.80513	0.521264	0	0	0	2	0.591337	8	0.365191	0.243939	2
LM748	1.14496	0.748659	0.989006	1.08019	0.962628	1.89709	0.82501	0.012491	1.74607	1.79835	0.808755	0	0	0	0	0	1	1	0.084034	3
LM749	1.19935	0.662161	0.935795	1.17819	0.873408	2.8246	0.629202	0.025336	1.63859	1.81011	0.623825	0	0	0	0	0	2	0.320355	0.153595	3
LM750	1.38838	0.513108	0.585669	3.027	0.510213	35.8894	0.055684	0.082534	1.7767	1.77581	0.074273	1	320	2539	4	0.798998	10	0.559759	0.405505	1
LM751	1.2028	0.747524	0.949647	1.26356	0.891543	3.27643	0.558403	0.017139	1.73189	1.77053	0.584647	0	0	0	0	0	5	0.324367	0.171562	2
LM752	1.32061	0.636643	0.890451	1.40038	0.821848	4.55272	0.419079	0.015265	1.77142	1.78994	0.506487	0	0	0	3	0.745297	9	0.381097	0.23028	2
LM753	0.974596	0.780518	0.988933	1.01065	0.957786	1.43692	0.937712	0.01288	1.69793	1.88584	0.790445	0	0	0	0	0	0	0	0	3
LM754	0.863636	0.697811	0.951665	1.21261	0.904208	2.90861	0.614928	0.02275	1.64253	1.82537	0.72272	0	0	0	0	0	1	1	0.25731	3
LM755	1.25631	0.403022	0.572615	2.43665	0.524524	22.5944	0.088344	0.045819	1.68616	1.70085	0.218587	0	0	0	6	0.779689	11	0.621025	0.408473	1
LM756	1	0.735895	0.985329	1.01631	0.959257	1.47599	0.928719	0.031665	1.55628	1.80597	0.802369	0	0	0	0	0	0	0	0	3
LM757	1	0.480201	0.615229	2.47537	0.5714	21.4005	0.093252	0.096643	1.64014	1.66451	0.292007	0	0	0	6	0.647384	7	0.637346	0.456274	1
LM758	1.30509	0.712741	0.961245	1.11793	0.904533	2.33509	0.723761	0.012802	1.67375	1.80696	0.667063	0	0	0	0	0	4	0.30637	0.157839	2
LM759	1.19575	0.729923	0.985176	1.03747	0.943344	1.69043	0.876426	0.012791	1.70771	1.90263	0.752355	0	0	0	0	0	1	1	0.089623	3
LM760	1.13317	0.442597	0.523681	2.98406	0.470174	37.8516	0.052801	0.094778	1.61457	1.79232	0.17384	3	252	1405.33	4	0.798114	8	0.567167	0.40678	1
LM761	1.00733	0.773067	0.982492	1.02387	0.956266	1.54546	0.912195	0.010338	1.68365	1.79169	0.767008	0	0	0	0	0	1	1	0.124542	3
LM762	1.01603	0.563597	0.833505	1.52628	0.770765	5.87446	0.330869	0.021882	1.70709	1.88439	0.364738	0	0	0	4	0.708368	6	0.546558	0.354041	2
LM763	1.09726	0.763138	0.974362	1.05258	0.942003	1.79525	0.850241	0.014393	1.69506	1.8769	0.745077	0	0	0	0	0	1	1	0.119701	3
LM764	1.19518	0.631801	0.943362	1.21244	0.862101	3.08631	0.586455	0.020008	1.6804	1.87055	0.623823	0	0	0	0	0	1	1	0.163855	3
LM765	1.15431	0.690005	0.874915	1.66341	0.815559	6.6346	0.294754	0.02207	1.75058	1.80054	0.504901	0	0	0	4	0.453225	9	0.394754	0.222222	2
LM766	1.25784	0.683349	0.916158	1.25422	0.865067	3.33719	0.549928	0.01202	1.71293	1.82525	0.583331	0	0	0	2	0.783481	4	0.636252	0.296167	2
LM767	1.09241	0.744548	0.921093	1.23883	0.884657	3.15239	0.576434	0.024882	1.7828	1.78751	0.595103	0	0	0	1	1	2	0.37335	0.290429	2
LM768	1.18998	0.555264	0.749199	2.11786	0.703085	12.6801	0.156752	0.036522	1.68337	1.77006	0.236253	8	163.5	1517.75	4	0.63071	11	0.452536	0.281363	1
LM769	1.00258	0.635686	0.834269	1.43942	0.775504	5.14924	0.37429	0.027186	1.67365	1.81982	0.414348	0	0	0	2	0.776571	3	0.792554	0.425495	2
LM770	1.04204	0.76685	0.986842	1.03127	0.960124	1.58409	0.902785	0.008676	1.75377	1.84219	0.832445	0	0	0	0	0	0	0	0	3
LM771	1.09704	0.750602	0.971087	1.09546	0.943552	2.05766	0.786272	0.010112	1.72999	1.81654	0.756371	0	0	0	0	0	3	0.406147	0.142544	3
LM772	1.34579	0.484241	0.594473	2.5058	0.519025	24.1541	0.08266	0.06564	1.65702	1.71343	0.122091	4	269.25	2424.88	5	0.714479	10	0.563914	0.385981	1
LM773	1.07673	0.626989	0.873128	1.68399	0.821245	6.75822	0.289595	0.030575	1.6685	1.84404	0.511725	0	0	0	2	0.829869	5	0.384943	0.277228	2
LM774	1.32653	0.688963	0.932379	1.24704	0.871583	3.2619	0.560465	0.012323	1.70275	1.81893	0.46993	1	150	1698	1	1	5	0.378302	0.25102	2
LM775	1.43794	0.582951	0.832886	1.6715	0.70667	7.77871	0.252932	0.026296	1.69706	1.75838	0.228099	0	0	0	3	0.735064	6	0.614805	0.405152	2
LM776	1.26702	0.682566	0.896996	1.85268	0.85183	7.93285	0.248173	0.022036	1.79969	1.80418	0.310091	1	194	739	3	0.636287	9	0.403459	0.250145	2
LM777	1.18962	0.797045	0.970172	1.03905	0.905458	1.84177	0.838672	0.011758	1.66317	1.78891	0.632003	0	0	0	0	0	2	0.326382	0.121896	3
LM778	1.44638	0.725561	0.967927	1.14411	0.875993	2.60468	0.669208	0.017997	1.67942	1.86989	0.600365	0	0	0	0	0	0	0	0	3
LM779	1.23475	0.767989	0.984244	1.04409	0.923856	1.80633	0.84748	0.009786	1.71506	1.8279	0.697624	0	0	0	0	0	0	0	0	3
LM780	1.38901	0.658402	0.898653	1.19864	0.806935	3.25362	0.561644	0.014625	1.65583	1.79251	0.487799	0	0	0	1	1	6	0.30645	0.19707	2
LM781	1.13115	0.729954	0.977296	1.02587	0.934839	1.64284	0.888281	0.023028	1.58237	1.76906	0.701006	0	0	0	0	0	0	0	0	3
LM782	1.18868	0.736161	0.926271	1.15405	0.87743	2.65978	0.658815	0.01663	1.67824	1.86477	0.546085	0	0	0	1	1	3	0.405684	0.253369	2
LM783	1.39709	0.655792	0.865489	1.52514	0.800072	5.63719	0.343963	0.017795	1.75642	1.80779	0.410839	0	0	0	5	0.575848	8	0.446937	0.324844	2
LM784	1.32034	0.5738	0.78497	1.54667	0.702877	6.65665	0.29382	0.017556	1.66492	1.7915	0.222282	0	0	0	4	0.736916	6	0.533565	0.436158	2
LM785	1.274	0.729074	0.967695	1.1039	0.921734	2.18688	0.756386	0.011864	1.68864	1.8284	0.687475	0	0	0	0	0	1	1	0.16	3
LM786	1.5049	0.684422	0.899605	1.35867	0.821862	4.25733	0.445215	0.012956	1.69625	1.84827	0.396802	2	134	1138	2	0.648565	11	0.320841	0.202614	2
LM787	1.04565	0.73979	0.983318	1.02393	0.955058	1.55062	0.910945	0.011986	1.71513	1.91139	0.812063	0	0	0	0	0	0	0	0	3
LM788	1.2906	0.430382	0.591916	2.58452	0.542704	24.5757	0.081247	0.054358	1.58607	1.71441	0.126244	2	146	1302	5	0.822206	11	0.565606	0.382284	1
LM789	1.11111	0.79551	0.978095	1.08141	0.919711	2.05693	0.786445	0.009882	1.80814	1.80848	0.692	0	0	0	0	0	1	1	0.134039	3
LM790	1.23589	0.61706	0.906099	1.36349	0.839576	4.19001	0.451602	0.018954	1.73828	1.7924	0.604932	0	0	0	2	0.85722	6	0.363296	0.195565	2
LM791	1.11502	0.709805	0.958122	1.17934	0.915	2.66482	0.657878	0.025369	1.69464	1.79459	0.756072	0	0	0	0	0	1	1	0.140575	3
LM792	0.978125	0.530911	0.673941	1.98216	0.609596	12.8123	0.155155	0.070126	1.56681	1.72457	0.141021	2	164	1071	3	0.524507	8	0.421185	0.305911	1
LM793	1.19745	0.660342	0.906191	1.24335	0.855872	3.3104	0.553636	0.018522	1.73138	1.78047	0.432021	2	195.5	1613.25	1	1	6	0.369599	0.222222	2
LM794	0.98786	0.774485	0.989317	1.02644	0.971326	1.50482	0.921935	0.008647	1.73799	1.83071	0.828907	0	0	0	0	0	0	0	0	3
LM795	1.25893	0.739742	0.935899	1.36904	0.881133	4.0045	0.470122	0.025566	1.69053	1.83678	0.671957	0	0	0	0	0	3	0.377431	0.150794	3
LM796	1.20596	0.75259	0.981799	1.04649	0.942361	1.75418	0.860493	0.015172	1.60459	1.86886	0.789132	0	0	0	0	0	0	0	0	3
LM797	0.724605	0.770349	0.954533	1.17873	0.882725	2.78948	0.635331	0.019791	1.66073	1.84806	0.623075	0	0	0	0	0	1	1	0.130841	3
LM798	1.19337	0.668342	0.894892	1.42046	0.834161	4.62128	0.413422	0.025842	1.68759	1.83726	0.487514	0	0	0	2	0.466488	4	0.417382	0.279006	2
LM799	1.20202	0.635101	0.886436	1.67883	0.818504	6.7385	0.290406	0.02993	1.67844	1.8585	0.389695	0	0	0	2	0.612801	6	0.367319	0.256734	2
LM800	1.10092	0.522954	0.693345	3.18187	0.66018	30.6387	0.065208	0.054899	1.71735	1.73982	0.256458	1	107	673.5	6	0.656178	12	0.525935	0.31896	1
LM801	1.07377	0.510559	0.649739	2.54871	0.564386	22.9759	0.086883	0.096602	1.65586	1.6876	0.246053	0	0	0	5	0.614952	9	0.599381	0.393443	1
