# Supplementary material for: A high-throughput stereo-imaging system for quantifying rape leaf traits during the seedling stage
Source: Plant Methods. 2017 Jan 31;13:7. doi: 10.1186/s13007-017-0157-7 (PMC5282657; doi:10.1186/s13007-017-0157-7)
Supplement: Supplementary file 12 — Additional file 12. Supplementary document for Delaunay code. [file 13007_2017_157_MOESM12_ESM.txt]

%%%%%%%%%%%%%%%%
% The purpose of this code is to reconstruct 3D point clouds data by using triangles and to calculate the area.
%%%%%%%%%%%%%%%%

p=load('p.txt'); 
x=p(:,1);y=p(:,2);z=p(:,3);
Z=[ones(length(x),1),x,y,x.^2,x.*y,y.^2,x.^3,x.^2.*y,x.*y.^2,y.^3];
A=Z\z;
X=min(x)-1:0.2:max(x)+1;
Y=min(y)-1:(max(y)-min(y)+2)/(length(X)+1):max(y)+1;
[x1 y1]=meshgrid(X,Y);
z1=A(1)+A(2)*x1+A(3)*y1+A(4)*x1.^2+A(5)*x1.*y1+A(6)*y1.^2+A(7)*x1.^3+A(8)*x1.^2.*y1+A(9)*x1.*y1.^2+A(10)*y1.^3;
[xi,yi]=meshgrid(linspace(min(x),max(x),length(X)),linspace(min(y),max(y),length(Y)));
zi=griddata(x,y,z,xi,yi);
hold on
shading interp 
ind = find(isnan(zi));
z1(ind)=NaN;
tri = delaunay(x1,y1);
trimesh(tri,x1,y1,z1);
dX1=diff(x1,1,1);dX2=diff(x1,1,2);
dY1=diff(y1,1,1);dY2=diff(y1,1,2);
dZ1=diff(z1,1,1);dZ2=diff(z1,1,2);
a=[reshape(dX1(:,1:end-1),[],1),reshape(dY1(:,1:end-1),[],1),reshape(dZ1(:,1:end-1),[],1)];
b=[reshape(dX2(1:end-1,:),[],1),reshape(dY2(1:end-1,:),[],1),reshape(dZ2(1:end-1,:),[],1)];
c=[reshape(dX1(:,2:end),[],1),reshape(dY1(:,2:end),[],1),reshape(dZ1(:,2:end),[],1)];
d=[reshape(dX2(2:end,:),[],1),reshape(dY2(2:end,:),[],1),reshape(dZ2(2:end,:),[],1)];
s1=cross(a,b,2);
s2=cross(c,d,2);
[m,n]=find(isnan(s1)==1);
s1(m,:)=[];
[m1,n1]=find(isnan(s2)==1);
s2(m1,:)=[];
Area=sum(sqrt(dot(s1,s1,2)))/2+sum(sqrt(dot(s2,s2,2)))/2;
