# Supplementary material for: A high-throughput stereo-imaging system for quantifying rape leaf traits during the seedling stage
Source: Plant Methods. 2017 Jan 31;13:7. doi: 10.1186/s13007-017-0157-7 (PMC5282657; doi:10.1186/s13007-017-0157-7)
Supplement: Supplementary file 16 — Additional file 16. Supplementary document for RF code. [file 13007_2017_157_MOESM16_ESM.txt]

%% Empty the environment variable
clear all
close all
clc
warning off

%%  Load data
load data1 c1
load data2 c2
load data3 c3

data(1:241,:)=c1(1:241,:);
data(242:530,:)=c2(1:289,:);
data(531:801,:)=c3(1:271,:);
wine_labels=data(:,20);

%% Randomly generated training/testing group
%a = randperm(801);
for i=1:121
    a(i)=i;
end
for i=122:266
    a(i)=i+120;
end
for i=267:402
    a(i)=i+264;
end
for i=403:522
    a(i)=i-281;
end
for i=523:666
    a(i)=i-136;
end
for i=667:801
    a(i)=i;
end
Train = data(a(1:402),:);
Test = data(a(403:end),:);

 % Training data
P_train = Train(:,1:end-1);
T_train = Train(:,20);
% Testing data
P_test = Test(:,1:end-1);
T_test = Test(:,20);

%% Create a random forest classifier
model = classRF_train(P_train,T_train,1000);

%% Prediction
[T_sim,votes] = classRF_predict(P_test,model);
[T_sim_train,votes_train] = classRF_predict(P_train,model);

  %% Result analysis
total_1 = length(find(data(:,20) == 1));
total_2 = length(find(data(:,20) == 2));
total_3 = length(find(data(:,20) == 3));

count_1 = length(find(T_train == 1));
count_2 = length(find(T_train == 2));
count_3 = length(find(T_train == 3));

number_1 = length(find(T_test == 1));
number_2 = length(find(T_test == 2));
number_3 = length(find(T_test == 3));

number_1_1_train = length(find(T_sim_train == 1 & T_train == 1));
number_2_2_train = length(find(T_sim_train == 2 & T_train == 2));
number_3_3_train = length(find(T_sim_train == 3 & T_train == 3));
number_1_2_train = length(find(T_sim_train == 2 & T_train == 1));
number_1_3_train = length(find(T_sim_train == 3 & T_train == 1));
number_2_1_train = length(find(T_sim_train == 1 & T_train == 2));
number_2_3_train = length(find(T_sim_train == 3 & T_train == 2));
number_3_1_train = length(find(T_sim_train == 1 & T_train == 3));
number_3_2_train = length(find(T_sim_train == 2 & T_train == 3));

number_1_1_sim = length(find(T_sim == 1 & T_test == 1));
number_2_2_sim = length(find(T_sim == 2 & T_test == 2));
number_3_3_sim = length(find(T_sim == 3 & T_test == 3));
number_1_2_sim = length(find(T_sim == 2 & T_test == 1));
number_1_3_sim = length(find(T_sim == 3 & T_test == 1));
number_2_1_sim = length(find(T_sim == 1 & T_test == 2));
number_2_3_sim = length(find(T_sim == 3 & T_test == 2));
number_3_1_sim = length(find(T_sim == 1 & T_test == 3));
number_3_2_sim = length(find(T_sim == 2 & T_test == 3));


disp(['The total number of samples£º' num2str(801)...
      '  mosaic-leaf£º' num2str(total_1)...
      '  semi-mosaic-leaf£º' num2str(total_2)...
      '  round-leaf£º' num2str(total_3)]);
disp(['Training samples£º' num2str(402)...
      '  mosaic-leaf£º' num2str(count_1)...
      '  semi-mosaic-leaf£º' num2str(count_2)...
      '  round-leaf£º' num2str(count_3)]);
disp(['Testing samples£º' num2str(399)...
      '  mosaic-leaf£º' num2str(number_1)...
      '  semi-mosaic-leaf£º' num2str(number_2)...
      '  round-leaf£º' num2str(number_3)]);
disp(['Testing group£º']);
disp(['mosaic-leaf£º' num2str(number_1_1_sim)...
      '  error£º' num2str(number_1 - number_1_1_sim)...
      '  accuracy p1=' num2str(number_1_1_sim/number_1*100) '%']);
disp(['semi-mosaic-leaf£º' num2str(number_2_2_sim)...
      '  error£º' num2str(number_2 - number_2_2_sim)...
      '  accuracy p2=' num2str(number_2_2_sim/number_2*100) '%']);
disp(['round-leaf£º' num2str(number_3_3_sim)...
      '  error£º' num2str(number_3 - number_3_3_sim)...
      '  accuracy p3=' num2str(number_3_3_sim/number_3*100) '%']);
disp(['Testing samples£º' num2str(399)...
      '  accuracy  p=' num2str((number_1_1_sim+number_2_2_sim+number_3_3_sim)/(number_1+number_2+number_3)*100) '%']);
disp([' 1 to 2£º' num2str(number_1_2_sim)]);
disp([' 1 to 3£º' num2str(number_1_3_sim)]);
disp([' 2 to 1£º' num2str(number_2_1_sim)]);
disp([' 2 to 3£º' num2str(number_2_3_sim)]);
disp([' 3 to 1£º' num2str(number_3_1_sim)]);
disp([' 3 to 2£º' num2str(number_3_2_sim)]);

disp(['Training group£º']);
disp(['mosaic-leaf£º' num2str(number_1_1_train)...
      '  error£º' num2str(count_1 - number_1_1_train)...
      '  accuracy  p1=' num2str(number_1_1_train/count_1*100) '%']);
disp(['semi-mosaic-leaf£º' num2str(number_2_2_train)...
      '  error£º' num2str(count_2 - number_2_2_train)...
      '  accuracy p2=' num2str(number_2_2_train/count_2*100) '%']);
disp(['round-leaf£º' num2str(number_3_3_train)...
      '  error£º' num2str(count_3 - number_3_3_train)...
      '  accuracy p3=' num2str(number_3_3_train/count_3*100) '%']);
disp(['Training samples£º' num2str(402)...
      '  accuracy p=' num2str((number_1_1_train+number_2_2_train+number_3_3_train)/(count_1+count_2+count_3)*100) '%']);
disp([' 1 to 2£º' num2str(number_1_2_train)]);
disp([' 1 to 3£º' num2str(number_1_3_train)]);
disp([' 2 to 1£º' num2str(number_2_1_train)]);
disp([' 2 to 3£º' num2str(number_2_3_train)]);
disp([' 3 to 1£º' num2str(number_3_1_train)]);
disp([' 3 to 2£º' num2str(number_3_2_train)]);


%%
figure;
hold on;
plot(T_test,'ko');
plot(T_sim,'r.','LineWidth',3);
set(gca,'ytick',1:1:3);
grid on;
xlabel('Test set samples','fontweight','bold','fontsize',12);
ylabel('Category label','fontweight','bold','fontsize',12);
legend('The actual test set classification','Predicted test set classification');
title('Test set of the actual classification and prediction classification figure','fontweight','bold','FontSize',14);
set(gcf,'color','white');
% gtext('Accuracy = 91.7%(366/399)','fontweight','bold','fontsize',10);
% I=getframe(gcf);
% imwrite(I.cdata,'Random forsts classification result.tif','tiff','Resolution',600);


 %% 
%   %%10 times of cross validation
%   dataNew=data(:,1:end-1);
%   target=data(:,20);
%   [M,N]=size(dataNew);
%   indices=crossvalind('Kfold',dataNew(1:M,N),10);
%   for k=1:10
%      test=(indices==k);
%      train=~test;
%      train_data=dataNew(train,:);
%      train_target=target(train,:);
%      test_data=dataNew(test,:);
%      test_target=target(test,:);
%      model = classRF_train(train_data,train_target,1000);
%      [T_sim,votes] = classRF_predict(test_data,model);
%      number_1 = length(find(test_target == 1));
%      number_2 = length(find(test_target == 2));
%      number_3 = length(find(test_target == 3));
%      number_1_sim = length(find(T_sim == 1 & test_target == 1));
%      number_2_sim = length(find(T_sim == 2 & test_target == 2));
%      number_3_sim = length(find(T_sim == 3 & test_target == 3));
%      disp(['Accuracy=' num2str((number_1_sim+number_2_sim+number_3_sim)/(number_1+number_2+number_3)*100) '%']);
%      number_index(k)=number_1+number_2+number_3;
%      number_sim_index(k)=number_1_sim+number_2_sim+number_3_sim;
%      total_index(k)=(number_1_sim+number_2_sim+number_3_sim)/(number_1+number_2+number_3)*100;
%   end
%  Average_Cross_Validation_Accuracy=sum(number_sim_index(:))/sum(number_index(:))*100
%  Best_Cross_Validation_Accuracy=max(total_index(:))

%   %% LOO-CV
%   disp(['LOO-CV:']);
%   dataNew=data(:,1:end-1);
%   target=data(:,20);
%   indices=[1:1:801]';
%   for k=1:801
%      test=(indices==k);
%      train=~test;
%      train_data=dataNew(train,:);
%      train_target=target(train,:);
%      test_data=dataNew(test,:);
%      test_target=target(test,:);
%      model = classRF_train(train_data,train_target,1000);
%      [T_sim,votes] = classRF_predict(test_data,model);
%      number_1 = length(find(test_target == 1));
%      number_2 = length(find(test_target == 2));
%      number_3 = length(find(test_target == 3));
%      number_1_sim = length(find(T_sim == 1 & test_target == 1));
%      number_2_sim = length(find(T_sim == 2 & test_target == 2));
%      number_3_sim = length(find(T_sim == 3 & test_target == 3));
%      disp(['Accuracy=' num2str((number_1_sim+number_2_sim+number_3_sim)/(number_1+number_2+number_3)*100) '%']);
%      number_index(k)=number_1+number_2+number_3;
%      number_sim_index(k)=number_1_sim+number_2_sim+number_3_sim;
%      total_index(k)=(number_1_sim+number_2_sim+number_3_sim)/(number_1+number_2+number_3)*100;
%      result_classificition(k)=T_sim;
%   end
% Average_Cross_Validation_Accuracy=sum(number_sim_index(:))/sum(number_index(:))*100
% result_classificition=result_classificition';
% total_1 = length(find(data(:,20) == 1));
% total_2 = length(find(data(:,20) == 2));
% total_3 = length(find(data(:,20) == 3));
% 
% number_1 = length(find(wine_labels == 1));
% number_2 = length(find(wine_labels == 2));
% number_3 = length(find(wine_labels == 3));
% 
% number_1_1_cross = length(find(result_classificition == 1 & wine_labels == 1));
% number_2_2_cross = length(find(result_classificition == 2 & wine_labels == 2));
% number_3_3_cross = length(find(result_classificition == 3 & wine_labels == 3));
% 
% number_1_2_cross = length(find(result_classificition == 2 & wine_labels == 1));
% number_1_3_cross = length(find(result_classificition == 3 & wine_labels == 1));
% number_2_1_cross = length(find(result_classificition == 1 & wine_labels == 2));
% number_2_3_cross = length(find(result_classificition == 3 & wine_labels == 2));
% number_3_1_cross = length(find(result_classificition == 1 & wine_labels == 3));
% number_3_2_cross = length(find(result_classificition == 2 & wine_labels == 3));
% 
% 
% disp(['The total number of samples£º' num2str(801)...
%       '  mosaic-leaf£º' num2str(total_1)...
%       '  semi-mosaic-leaf£º' num2str(total_2)...
%       '  round-leaf£º' num2str(total_3)]);
% disp(['mosaic-leaf£º' num2str(number_1_1_cross)...
%       '  error£º' num2str(number_1 - number_1_1_cross)...
%       '  accuracy p1=' num2str(number_1_1_cross/number_1*100) '%']);
% disp(['semi-mosaic-leaf£º' num2str(number_2_2_cross)...
%       '  error£º' num2str(number_2 - number_2_2_cross)...
%       '  accuracy p2=' num2str(number_2_2_cross/number_2*100) '%']);
% disp(['round-leaf£º' num2str(number_3_3_cross)...
%       '  error£º' num2str(number_3 - number_3_3_cross)...
%       '  accuracy p3=' num2str(number_3_3_cross/number_3*100) '%']);
%   disp(['Total samples£º' num2str(801)...
%       '  accuracy p=' num2str((number_1_1_cross+number_2_2_cross+number_3_3_cross)/(number_1+number_2+number_3)*100) '%']);
% disp([' 1 to 2£º' num2str(number_1_2_cross)]);
% disp([' 1 to 3£º' num2str(number_1_3_cross)]);
% disp([' 2 to 1£º' num2str(number_2_1_cross)]);
% disp([' 2 to 3£º' num2str(number_2_3_cross)]);
% disp([' 3 to 1£º' num2str(number_3_1_cross)]);
% disp([' 3 to 2£º' num2str(number_3_2_cross)]);


%% The numbers of trees will impact the performance of RF
Accuracy = zeros(1,20);
for i = 50:50:1000
    %i
    accuracy = zeros(1,100);
    for k = 1:100
        model = classRF_train(P_train,T_train,i);
        T_sim = classRF_predict(P_test,model);
        accuracy(k) = length(find(T_sim == T_test)) / length(T_test);
    end
     Accuracy(i/50) = mean(accuracy);
end

figure
plot(50:50:1000,Accuracy);
xlabel('The number of tree in random forests','fontweight','bold','fontsize',12);
ylabel('The test set classification','fontweight','bold','fontsize',12);
title('The influence of the tree number in random forests','fontweight','bold','FontSize',14);
set(gcf,'color','white');
gtext('');
I=getframe(gcf);
imwrite(I.cdata,'influence.tif','tiff','Resolution',600);
